# Supplementary material for: Elevated CO2 reduces copper accumulation and toxicity in the diatom Thalassiosira pseudonana
Source: Front Microbiol. 2023 Jan 6;13:1113388. doi: 10.3389/fmicb.2022.1113388 (PMC9853397; doi:10.3389/fmicb.2022.1113388)
Supplement: Supplementary file 1 [file Table_1.XLSX]

## Sheet: CK-vs-Cu
id	CK_count	Cu_count	CK_fpkm	Cu_fpkm	log2(FC)	Pvalue	FDR	significant	Symbol	Description	KEGG_A_class	KEGG_B_class	Pathway	K_ID	GO Component	GO Function	GO Process
XLOC_000001	169	61.6667	24.59	8.18	-1.5879	4.89916e-08	3.29259e-07	yes	-	-	-	-	-	-	-	-	-
XLOC_000166	82	28.6667	7.92667	2.60667	-1.60451	0.0138809	0.0304417	yes	-	XP_002291655.1 predicted protein [Thalassiosira pseudonana CCMP1335]	-	-	-	-	-	-	-
XLOC_000278	6	1	0.573333	0.0933333	-2.61891	0.00595385	0.0144005	yes	Ankrd44	XP_009033564.1 hypothetical protein AURANDRAFT_7985, partial [Aureococcus anophagefferens]	-	-	-	-	-	-	-
XLOC_000289	21.6667	0.666667	3.22333	0.0966667	-5.05939	4.53807e-10	4.12734e-09	yes	-	-	-	-	-	-	-	-	-
XLOC_000490	74	370.333	3.59333	16.6767	2.21444	2.22309e-15	3.84311e-14	yes	-	XP_002294419.1 predicted protein [Thalassiosira pseudonana CCMP1335]	-	-	-	-	-	-	-
XLOC_000584	416.667	974	18.43	39.2333	1.09002	2.79543e-06	1.43082e-05	yes	-	CBN74650.1 conserved unknown protein [Ectocarpus siliculosus]	-	-	-	-	-	-	-
XLOC_000604	24	55.6667	2.87	6.27333	1.12818	0.00260866	0.00694514	yes	-	OEU10178.1 hypothetical protein FRACYDRAFT_247791 [Fragilariopsis cylindrus CCMP1102]	-	-	-	-	-	-	-
XLOC_000626	6.66667	1	0.786667	0.116667	-2.75336	0.00403716	0.0102025	yes	-	-	-	-	-	-	-	-	-
XLOC_000688	96.6667	259.333	8.17667	20.6233	1.33469	5.21053e-06	2.53707e-05	yes	-	EJK73275.1 hypothetical protein THAOC_05110 [Thalassiosira oceanica]	-	-	-	-	-	-	-
XLOC_000799	67.6667	7.33333	2.03	0.206667	-3.2961	1.54495e-11	1.7094e-10	yes	TIS11	EJK72303.1 hypothetical protein THAOC_06179 [Thalassiosira oceanica]	-	-	-	-	-	-	-
XLOC_000800	2232.67	836	23.0033	7.90667	-1.5407	4.44551e-09	3.54162e-08	yes	GC6	EJK44692.1 hypothetical protein THAOC_36750, partial [Thalassiosira oceanica]	-	-	-	-	-	-	-
XLOC_000850	140	57	14.0067	5.22333	-1.42307	4.28168e-06	2.12531e-05	yes	-	CBJ31052.1 hypothetical protein Esi_0231_0003 [Ectocarpus siliculosus]	-	-	-	-	-	-	-
XLOC_000938	81.6367	376.443	11.3833	49.6967	2.12623	5.60889e-14	8.374e-13	yes	-	XP_002287023.1 predicted protein [Thalassiosira pseudonana CCMP1335]	-	-	-	-	-	-	-
XLOC_001134	85.6667	38	6.41333	2.65333	-1.27327	0.00136672	0.00390646	yes	-	XP_002179758.1 predicted protein [Phaeodactylum tricornutum CCAP 1055/1]	-	-	-	-	-	-	-
XLOC_001197	822.667	3273	54.7967	187.74	1.77658	1.05705e-09	9.21991e-09	yes	-	-	-	-	-	-	-	-	-
XLOC_001261	39.3333	3.66667	3.29	0.28	-3.55459	2.26317e-10	2.15376e-09	yes	-	-	-	-	-	-	-	-	-
XLOC_001400	882.667	2472.33	110.58	266.243	1.26765	1.28891e-05	5.79932e-05	yes	Atp6v1g1	EJK66158.1 hypothetical protein THAOC_12933 [Thalassiosira oceanica]	Cellular Processes;Metabolism	Energy metabolism;Transport and catabolism;Global and Overview	ko01100//Metabolic pathways;ko00190//Oxidative phosphorylation;ko04145//Phagosome	K02152	-	-	-
XLOC_001590	1182	506.333	36.27	14.2933	-1.34343	9.82464e-09	7.47974e-08	yes	-	EJK45426.1 hypothetical protein THAOC_35960 [Thalassiosira oceanica]	-	-	-	-	-	-	-
XLOC_001635	811.333	1553.33	41.3133	94.3567	1.19152	0.00202205	0.00552017	yes	Abcb1a	XP_005649223.1 hypothetical protein COCSUDRAFT_65471 [Coccomyxa subellipsoidea C-169]	-	-	-	-	-	-	-
XLOC_001670	19069.8	10212	1651.07	803.877	-1.03836	3.11628e-05	0.000128912	yes	-	EJK53522.1 hypothetical protein THAOC_27029 [Thalassiosira oceanica]	-	-	-	-	-	-	-
XLOC_001698	4045.33	1514.33	180.563	61.32	-1.55808	7.18209e-11	7.31962e-10	yes	-	XP_002290919.1 predicted protein [Thalassiosira pseudonana CCMP1335]	-	-	-	-	-	-	-
XLOC_001731	3	11.3333	0.403333	1.49333	1.88849	0.0131421	0.0290096	yes	-	-	-	-	-	-	-	-	-
XLOC_001747	10.6667	137.333	0.553333	6.66	3.5893	3.91297e-21	1.15047e-19	yes	-	-	-	-	-	-	-	-	-
XLOC_001820	192.333	43	15.51	3.41667	-2.18254	9.19616e-14	1.34503e-12	yes	-	EJK59649.1 hypothetical protein THAOC_20094 [Thalassiosira oceanica]	-	-	-	-	-	-	-
XLOC_001928	1.33333	6	0.21	0.986667	2.23217	0.0196635	0.0408552	yes	-	-	-	-	-	-	-	-	-
XLOC_001930	407.663	1333.56	16.4867	46.26	1.48847	9.99969e-07	5.54007e-06	yes	-	EJK45104.1 hypothetical protein THAOC_36302 [Thalassiosira oceanica]	-	-	-	-	-	-	-
XLOC_002001	521.333	161	4.09667	1.18667	-1.78754	6.43512e-11	6.63211e-10	yes	vps13a	XP_002178595.1 predicted protein [Phaeodactylum tricornutum CCAP 1055/1]	-	-	-	-	-	-	-
XLOC_002176	134.333	63.3333	3.40333	1.34667	-1.33756	0.000311255	0.00102821	yes	-	XP_002289116.1 predicted protein [Thalassiosira pseudonana CCMP1335]	-	-	-	-	-	-	-
XLOC_002221	0	9.66667	0.001	0.853333	9.73697	4.67468e-07	2.72378e-06	yes	-	-	-	-	-	-	-	-	-
XLOC_002599	201.667	449.333	20.98	42.49	1.01811	6.43323e-05	0.000247926	yes	-	-	-	-	-	-	-	-	-
XLOC_002742	66.6667	13.6667	1.44667	0.266667	-2.43962	9.03405e-10	7.9461e-09	yes	-	EJK50700.1 hypothetical protein THAOC_30258 [Thalassiosira oceanica]	-	-	-	-	-	-	-
XLOC_002780	124	358	14.02	37.73	1.42823	1.6084e-07	1.00381e-06	yes	-	-	-	-	-	-	-	-	-
XLOC_002787	2.33333	29	0.183333	2.36	3.68625	2.9735e-08	2.08871e-07	yes	-	-	-	-	-	-	-	-	-
XLOC_002818	1610.67	614.333	70.2667	24.73	-1.50658	1.27761e-10	1.25856e-09	yes	-	OEU20812.1 hypothetical protein FRACYDRAFT_234444 [Fragilariopsis cylindrus CCMP1102]	-	-	-	-	-	-	-
XLOC_002830	30.6667	175.667	3.94333	19.5333	2.30845	2.59498e-06	1.33956e-05	yes	-	-	-	-	-	-	-	-	-
XLOC_002838	7188.33	44343	379.74	2017.96	2.40981	6.39086e-15	1.05106e-13	yes	-	EJK50216.1 hypothetical protein THAOC_30839 [Thalassiosira oceanica]	-	-	-	-	-	-	-
XLOC_002874	142	1108.67	25.0767	185.517	2.88713	1.22913e-23	4.47154e-22	yes	-	-	-	-	-	-	-	-	-
XLOC_002910	108.333	54	2.45667	1.17	-1.07019	0.00509518	0.0125561	yes	GIT2	EJK66230.1 hypothetical protein THAOC_12864 [Thalassiosira oceanica]	-	-	-	-	-	-	-
XLOC_002975	102.333	44.6667	1.34667	0.53	-1.34533	8.69225e-05	0.000325704	yes	-	XP_002294262.1 predicted protein [Thalassiosira pseudonana CCMP1335]	-	-	-	-	-	-	-
XLOC_003124	55.3333	217.667	3.48333	13.2	1.922	0.0019126	0.00525507	yes	-	EJK50651.1 hypothetical protein THAOC_30312 [Thalassiosira oceanica]	-	-	-	-	-	-	-
XLOC_003131	82.3333	216.333	6.05333	14.5267	1.2629	4.28857e-06	2.12713e-05	yes	Dhrs7	OEU18803.1 NAD(P)-binding protein, partial [Fragilariopsis cylindrus CCMP1102]	-	-	-	-	-	-	-
XLOC_003138	13.6667	55.6667	2.27	8.95667	1.98027	1.15454e-05	5.24607e-05	yes	-	-	-	-	-	-	-	-	-
XLOC_003202	1303	2923.33	98.5833	201.743	1.03311	2.1899e-05	9.37655e-05	yes	-	EJK69475.1 hypothetical protein THAOC_09265, partial [Thalassiosira oceanica]	-	-	-	-	-	-	-
XLOC_003362	18	70.3333	5.82333	20.4533	1.81242	9.75319e-07	5.41656e-06	yes	-	-	-	-	-	-	-	-	-
XLOC_003469	10	51	2.00667	9.22	2.19997	3.92223e-07	2.31706e-06	yes	-	-	-	-	-	-	-	-	-
XLOC_003580	425.447	73.9233	18.54	2.94	-2.65675	1.81125e-20	5.07856e-19	yes	SERGEF	XP_002293818.1 predicted protein [Thalassiosira pseudonana CCMP1335]	-	-	-	-	-	-	-
XLOC_003581	1101	282.333	39.6833	9.28	-2.09634	1.05928e-17	2.34183e-16	yes	-	EJK45352.1 hypothetical protein THAOC_36035, partial [Thalassiosira oceanica]	-	-	-	-	-	-	-
XLOC_003603	447.667	164.333	16.2967	5.71667	-1.51133	0.000487564	0.00153563	yes	-	-	-	-	-	-	-	-	-
XLOC_003718	644.333	185.333	33.59	8.95	-1.90807	2.39336e-14	3.72316e-13	yes	ANKRD27	EJK53441.1 hypothetical protein THAOC_27127 [Thalassiosira oceanica]	-	-	-	-	-	-	-
XLOC_003826	1234.67	586.667	65.3767	28.6433	-1.19058	7.06572e-07	4.01719e-06	yes	TMM	XP_002297199.1 predicted protein [Thalassiosira pseudonana CCMP1335]	-	-	-	-	-	-	-
XLOC_003906	0	49	0.001	4.51667	12.141	6.67605e-17	1.3742e-15	yes	-	-	-	-	-	-	-	-	-
XLOC_003908	243	1237.33	9.16333	43.2533	2.23887	3.09708e-18	7.26612e-17	yes	-	-	-	-	-	-	-	-	-
XLOC_003920	792.667	1813.33	124.237	257.577	1.05191	4.99535e-06	2.43736e-05	yes	-	EJK44114.1 hypothetical protein THAOC_37377 [Thalassiosira oceanica]	-	-	-	-	-	-	-
XLOC_003924	42	102.667	3.96	9.40667	1.24818	0.00174313	0.00483218	yes	-	XP_002290758.1 predicted protein [Thalassiosira pseudonana CCMP1335]	-	-	-	-	-	-	-
XLOC_003957	122.667	1191	17.0767	152.12	3.15511	1.67858e-14	2.66533e-13	yes	-	EJK63335.1 hypothetical protein THAOC_16014 [Thalassiosira oceanica]	-	-	-	-	-	-	-
XLOC_003998	14550.7	3538.67	710.927	160.383	-2.14818	6.14266e-18	1.39834e-16	yes	-	XP_002295723.1 predicted protein [Thalassiosira pseudonana CCMP1335]	-	-	-	-	-	-	-
XLOC_004013	315.093	150.14	44.0133	19.82	-1.15098	6.5305e-05	0.000251338	yes	-	AAU44817.1 silaffin precursor [Thalassiosira pseudonana]	-	-	-	-	-	-	-
XLOC_004128	871.333	2061.33	142.173	300.907	1.08167	7.44457e-06	3.50749e-05	yes	Shfm1	-	Genetic Information Processing	Folding, sorting and degradation;Replication and repair	ko03050//Proteasome;ko03440//Homologous recombination	K10881	-	-	-
XLOC_004140	67	636.333	5.52333	47.16	3.09395	9.36354e-27	4.32302e-25	yes	-	XP_002291655.1 predicted protein [Thalassiosira pseudonana CCMP1335]	-	-	-	-	-	-	-
XLOC_004201	1097.21	3219.08	33.4833	95.0667	1.5055	5.45731e-06	2.64714e-05	yes	drkC	EJK63515.1 hypothetical protein THAOC_15816 [Thalassiosira oceanica]	-	-	-	-	-	-	-
XLOC_004481	24.3333	115	2.60667	11.2433	2.10879	4.08764e-10	3.75032e-09	yes	-	-	-	-	-	-	-	-	-
XLOC_004493	1121.33	309.333	65.6733	16.5633	-1.98731	2.76539e-14	4.27407e-13	yes	-	-	-	-	-	-	-	-	-
XLOC_004517	0.666667	7.66667	0.156667	1.88	3.58496	0.000406532	0.00130863	yes	-	EJK72598.1 hypothetical protein THAOC_05855, partial [Thalassiosira oceanica]	-	-	-	-	-	-	-
XLOC_004557	3088.33	1506.33	72.14	28.88	-1.32073	1.90547e-05	8.25991e-05	yes	rat1	EWM27232.1 5 -3 exoribonuclease 2 [Nannochloropsis gaditana]	Genetic Information Processing	Translation;Folding, sorting and degradation	ko03018//RNA degradation;ko03008//Ribosome biogenesis in eukaryotes	K12619	-	-	-
XLOC_004616	196	749.333	15.55	52.1167	1.74483	7.3129e-11	7.44633e-10	yes	TIC20-V	EJK46681.1 hypothetical protein THAOC_34640, partial [Thalassiosira oceanica]	-	-	-	-	-	-	-
XLOC_004636	32.3333	122.333	1.76667	6.37	1.85026	6.85785e-05	0.000262705	yes	-	EJK58903.1 hypothetical protein THAOC_20937 [Thalassiosira oceanica]	-	-	-	-	-	-	-
XLOC_004725	213.333	45.3333	10.9867	2.12667	-2.36909	3.16614e-15	5.34477e-14	yes	-	EJK58387.1 hypothetical protein THAOC_21493 [Thalassiosira oceanica]	-	-	-	-	-	-	-
XLOC_004883	820	275.333	26.8833	8.56333	-1.65047	2.34938e-06	1.22543e-05	yes	-	EJK47565.1 hypothetical protein THAOC_33704 [Thalassiosira oceanica]	-	-	-	-	-	-	-
XLOC_004884	197.667	69	9.53333	2.99	-1.67284	1.14438e-08	8.61545e-08	yes	PDIL5-4	EJK44014.1 hypothetical protein THAOC_37488 [Thalassiosira oceanica]	-	-	-	-	-	-	-
XLOC_005021	2493.45	673.02	72.0833	17.6	-2.03409	3.58833e-17	7.51391e-16	yes	-	XP_002294752.1 predicted protein [Thalassiosira pseudonana CCMP1335]	-	-	-	-	-	-	-
XLOC_005029	6900.67	42598	595.12	3230.19	2.44037	9.60282e-16	1.73849e-14	yes	-	EJK74022.1 hypothetical protein THAOC_04330 [Thalassiosira oceanica]	-	-	-	-	-	-	-
XLOC_005075	429.84	220.333	60.1067	27.71	-1.11712	8.66701e-06	4.03221e-05	yes	drg1	XP_002295178.1 predicted protein [Thalassiosira pseudonana CCMP1335]	-	-	-	-	-	-	-
XLOC_005148	27	81	1.60667	4.40667	1.45562	5.89927e-05	0.000229425	yes	-	-	-	-	-	-	-	-	-
XLOC_005174	288.333	721.333	25.42	57.4733	1.17693	3.19312e-06	1.6171e-05	yes	-	-	-	-	-	-	-	-	-
XLOC_005204	642.667	310	35.1767	15.3233	-1.19889	0.00353092	0.00909511	yes	-	XP_002178963.1 predicted protein [Phaeodactylum tricornutum CCAP 1055/1]	-	-	-	-	-	-	-
XLOC_005314	72.6667	11.3333	4.98667	0.726667	-2.77871	6.47139e-09	5.04716e-08	yes	-	-	-	-	-	-	-	-	-
XLOC_005390	89.3333	208.333	6.49333	13.9033	1.0984	0.00104721	0.00306798	yes	-	-	-	-	-	-	-	-	-
XLOC_005673	318.667	994.667	11.8733	34.82	1.55219	6.74167e-09	5.24372e-08	yes	-	-	-	-	-	-	-	-	-
XLOC_005676	3445	1269.33	107.327	36.21	-1.56755	9.8799e-10	8.63065e-09	yes	-	EJK59227.1 hypothetical protein THAOC_20581 [Thalassiosira oceanica]	-	-	-	-	-	-	-
XLOC_005681	504.667	163.333	15.0367	4.59667	-1.70982	3.04715e-09	2.4968e-08	yes	-	-	-	-	-	-	-	-	-
XLOC_005890	1474.33	493.667	100.62	30.7633	-1.70963	1.1936e-12	1.54349e-11	yes	-	EJK66066.1 hypothetical protein THAOC_13031 [Thalassiosira oceanica]	-	-	-	-	-	-	-
XLOC_005933	79.3333	189.333	5.54	12.3367	1.15499	0.000107233	0.000394482	yes	-	XP_002182417.1 predicted protein [Phaeodactylum tricornutum CCAP 1055/1]	-	-	-	-	-	-	-
XLOC_006197	22	92	2.18	8.55667	1.97272	4.36882e-07	2.55203e-06	yes	-	-	-	-	-	-	-	-	-
XLOC_006347	35	83.3333	6.09667	13.58	1.15539	0.000496892	0.00155903	yes	-	EJK64764.1 hypothetical protein THAOC_14468 [Thalassiosira oceanica]	-	-	-	-	-	-	-
XLOC_006353	6	0.666667	0.853333	0.0866667	-3.29956	0.00193896	0.00531988	yes	-	-	-	-	-	-	-	-	-
XLOC_006374	69	33.3333	7.23667	3.13	-1.20916	0.000362209	0.00117826	yes	-	XP_002177811.1 predicted protein [Phaeodactylum tricornutum CCAP 1055/1]	-	-	-	-	-	-	-
XLOC_006432	18.61	6.32	1.08667	0.366667	-1.56737	0.00904207	0.0208856	yes	-	EJK49762.1 hypothetical protein THAOC_31331 [Thalassiosira oceanica]	-	-	-	-	-	-	-
XLOC_006747	44	105	4.73333	10.3933	1.13473	0.000480653	0.00151611	yes	-	EJK62382.1 hypothetical protein THAOC_17008 [Thalassiosira oceanica]	-	-	-	-	-	-	-
XLOC_006755	30.6667	65	3.14667	6.38	1.01973	0.0128503	0.0284584	yes	-	EJK49518.1 hypothetical protein THAOC_31597 [Thalassiosira oceanica]	-	-	-	-	-	-	-
XLOC_006823	24	4.66667	0.87	0.16	-2.44294	4.74062e-06	2.32501e-05	yes	KDELC1	XP_002293284.1 predicted protein [Thalassiosira pseudonana CCMP1335]	-	-	-	-	-	-	-
XLOC_006947	339.333	786.333	16.8567	36.2667	1.10532	7.5927e-06	3.57435e-05	yes	-	XP_002181320.1 predicted protein [Phaeodactylum tricornutum CCAP 1055/1]	-	-	-	-	-	-	-
XLOC_006991	29.3333	124	4.32333	17.4033	2.00915	1.35227e-05	6.06307e-05	yes	-	-	-	-	-	-	-	-	-
XLOC_007039	5.66667	22.6667	1.67667	5.58667	1.73639	0.000469092	0.00148477	yes	-	-	-	-	-	-	-	-	-
XLOC_007176	102.333	29.6667	6.34333	1.66667	-1.92828	1.16125e-07	7.36737e-07	yes	-	OEU08882.1 hypothetical protein FRACYDRAFT_229025 [Fragilariopsis cylindrus CCMP1102]	-	-	-	-	-	-	-
XLOC_007388	172.667	390	15.83	33.23	1.06983	2.72715e-05	0.000114171	yes	CFAP20	OLP82110.1 UPF0468 protein C16orf80-like [Symbiodinium microadriaticum]	-	-	-	-	-	-	-
XLOC_007426	4.33333	18	0.306667	1.17667	1.93996	0.00098733	0.00290587	yes	-	EJK75043.1 hypothetical protein THAOC_03246, partial [Thalassiosira oceanica]	-	-	-	-	-	-	-
XLOC_007439	974.667	134.667	40.41	4.93	-3.03505	1.5485e-18	3.73982e-17	yes	mdn1	EJK77168.1 hypothetical protein THAOC_01019 [Thalassiosira oceanica]	Genetic Information Processing	Translation	ko03008//Ribosome biogenesis in eukaryotes	K14572	-	-	-
XLOC_007455	72	20.6667	8.22333	2.28667	-1.84648	0.000110984	0.000406978	yes	kz	EJK73438.1 hypothetical protein THAOC_04940 [Thalassiosira oceanica]	-	-	-	-	-	GO:0003824//catalytic activity;GO:0016787//hydrolase activity	-
XLOC_007513	14.6667	71	0.93	4.19	2.17165	6.0176e-05	0.000233081	yes	-	EJK71890.1 hypothetical protein THAOC_06624 [Thalassiosira oceanica]	-	-	-	-	-	-	-
XLOC_007603	108	8.33333	13.47	0.963333	-3.80557	9.944e-21	2.81567e-19	yes	-	-	-	-	-	-	-	-	-
XLOC_007654	264.333	706.333	14.8133	34.8267	1.2333	1.11624e-06	6.15459e-06	yes	-	EJK67943.1 hypothetical protein THAOC_10940 [Thalassiosira oceanica]	-	-	-	-	-	-	-
XLOC_007750	648	1545.67	21.7733	47.29	1.11897	9.4949e-07	5.291e-06	yes	tlcA	XP_002290313.1 predicted protein [Thalassiosira pseudonana CCMP1335]	-	-	-	-	-	-	-
XLOC_008035	4265.33	184	447.57	17.53	-4.67422	1.6864e-59	2.89356e-57	yes	-	-	-	-	-	-	-	-	-
XLOC_008085	1576.67	400.333	19.5433	4.59333	-2.08906	4.7654e-09	3.78075e-08	yes	-	EJK70008.1 hypothetical protein THAOC_08673, partial [Thalassiosira oceanica]	-	-	-	-	-	-	-
XLOC_008277	13.6667	86.3333	0.296667	1.63	2.45796	5.45114e-12	6.39452e-11	yes	-	XP_002292260.1 predicted protein [Thalassiosira pseudonana CCMP1335]	-	-	-	-	-	-	-
XLOC_008288	30	13	6.09333	2.20333	-1.46754	0.00831793	0.0194237	yes	asnA	XP_002178215.1 aspartate--ammonia ligase [Phaeodactylum tricornutum CCAP 1055/1]	-	-	-	-	-	GO:0016874//ligase activity;GO:0003824//catalytic activity	GO:0044763//single-organism cellular process;GO:0044699//single-organism process;GO:0071704//organic substance metabolic process;GO:1901564//organonitrogen compound metabolic process;GO:0044237//cellular metabolic process;GO:0044710//single-organism metabolic process;GO:0044281//small molecule metabolic process;GO:0009987//cellular process;GO:0006807//nitrogen compound metabolic process;GO:004343…
XLOC_008312	44.3333	7.66667	3.05	0.493333	-2.62817	3.9089e-09	3.1293e-08	yes	-	XP_002185366.1 predicted protein [Phaeodactylum tricornutum CCAP 1055/1]	-	-	-	-	-	-	-
XLOC_008371	494.667	1123.33	20.2733	43.3	1.09478	0.000104107	0.000384085	yes	-	EJK77006.1 hypothetical protein THAOC_01191 [Thalassiosira oceanica]	-	-	-	-	-	-	-
XLOC_008373	134	549.667	7.80667	29.81	1.93302	5.37223e-13	7.21486e-12	yes	-	EJK48315.1 hypothetical protein THAOC_32899, partial [Thalassiosira oceanica]	-	-	-	-	-	-	-
XLOC_008423	22.6667	155.333	1.71	10.0767	2.55895	5.43982e-12	6.38776e-11	yes	-	-	-	-	-	-	-	-	-
XLOC_008567	354.667	93.3333	63.89	15.3633	-2.0561	1.9817e-10	1.90006e-09	yes	-	-	-	-	-	-	-	-	-
XLOC_008689	7	22	0.713333	1.97333	1.46799	0.00319649	0.00831754	yes	-	XP_002295507.1 predicted protein [Thalassiosira pseudonana CCMP1335]	-	-	-	-	-	-	-
XLOC_008739	50.6667	191	6.85	23.5433	1.78114	1.7901e-08	1.30247e-07	yes	-	OEU06544.1 glutathione S-transferase [Fragilariopsis cylindrus CCMP1102]	-	-	-	-	-	-	-
XLOC_008755	323	52	47.3967	6.82667	-2.79553	1.24215e-21	3.80793e-20	yes	-	-	-	-	-	-	-	-	-
XLOC_008862	591	2969.33	37.7333	171.183	2.18163	1.23693e-18	3.01266e-17	yes	-	EJK45350.1 hypothetical protein THAOC_36036 [Thalassiosira oceanica]	-	-	-	-	-	-	-
XLOC_008933	81.6667	434.667	6.24	30.6633	2.2969	1.47883e-17	3.22593e-16	yes	At4g26160	XP_002293017.1 hypothetical protein THAPSDRAFT_263903 [Thalassiosira pseudonana CCMP1335]	-	-	-	-	-	-	-
XLOC_008989	1366.67	4659.33	49.39	150.747	1.60984	9.75894e-11	9.79814e-10	yes	Tmem167a	XP_002179105.1 predicted protein [Phaeodactylum tricornutum CCAP 1055/1]	-	-	-	-	GO:0005623//cell;GO:0005622//intracellular;GO:0043227//membrane-bounded organelle;GO:0031224//intrinsic component of membrane;GO:0016020//membrane;GO:0043226//organelle;GO:0044424//intracellular part;GO:0044464//cell part;GO:0043231//intracellular membrane-bounded organelle;GO:0044425//membrane part;GO:0043229//intracellular organelle	-	-
XLOC_009027	67.6667	180	13.7467	34.3667	1.32193	1.60187e-05	7.06266e-05	yes	-	-	-	-	-	-	-	-	-
XLOC_009077	51	207	5.53	22.05	1.99543	2.15475e-06	1.12955e-05	yes	-	XP_002177604.1 predicted protein [Phaeodactylum tricornutum CCAP 1055/1]	-	-	-	-	-	-	-
XLOC_009115	118.667	0.333333	8.02667	0.02	-8.64866	5.13256e-27	2.38882e-25	yes	-	-	-	-	-	-	-	-	-
XLOC_009173	1.66667	26.3333	0.203333	2.71667	3.73992	1.84363e-09	1.55498e-08	yes	-	-	-	-	-	-	-	-	-
XLOC_009188	141.333	4.33333	11.4567	0.316667	-5.17708	5.8497e-29	3.02919e-27	yes	-	-	-	-	-	-	-	-	-
XLOC_009192	350.333	156.667	38.0733	15.5967	-1.28754	9.58839e-07	5.33276e-06	yes	-	-	-	-	-	-	-	-	-
XLOC_009352	329.667	10.6667	12.67	0.383333	-5.04667	3.31177e-39	2.70015e-37	yes	-	-	-	-	-	-	-	-	-
XLOC_009356	14.3333	1.66667	1.66333	0.17	-3.29047	7.03782e-06	3.33912e-05	yes	Mysm1	OEU18783.1 hypothetical protein FRACYDRAFT_237063 [Fragilariopsis cylindrus CCMP1102]	-	-	-	-	-	-	-
XLOC_009380	337.333	0.666667	43.9367	0.08	-9.10121	8.96002e-48	1.01985e-45	yes	-	-	-	-	-	-	-	-	-
XLOC_009754	1.33333	540.667	0.133333	49.54	8.53741	4.19083e-62	8.02963e-60	yes	-	-	-	-	-	-	-	-	-
XLOC_009961	3.33333	20.3333	0.553333	3.46	2.64455	3.71899e-05	0.000151608	yes	-	-	-	-	-	-	-	-	-
XLOC_010003	3878	57.6667	231.247	3.24	-6.15729	1.14753e-74	3.5654e-72	yes	-	-	-	-	-	-	-	-	-
XLOC_010015	2256.33	805.667	76.4533	21.6433	-1.82066	8.98214e-10	7.90648e-09	yes	DHX38	EJK67733.1 hypothetical protein THAOC_11198 [Thalassiosira oceanica]	Genetic Information Processing	Transcription	ko03040//Spliceosome	K12815	-	-	-
XLOC_010040	86.6667	230.333	10.0567	23.5333	1.22655	3.16923e-05	0.000130962	yes	-	-	-	-	-	-	-	-	-
XLOC_010085	3588.33	1085.33	276.283	77.3167	-1.8373	2.81865e-14	4.34942e-13	yes	-	-	-	-	-	-	-	-	-
XLOC_010115	622.333	1662.33	32.9567	79.6667	1.27341	7.4001e-08	4.83636e-07	yes	-	OEU21389.1 hypothetical protein FRACYDRAFT_259883 [Fragilariopsis cylindrus CCMP1102]	-	-	-	-	-	-	-
XLOC_010134	16069	3856.67	440.113	98.07	-2.16599	8.68162e-18	1.93794e-16	yes	gigyf2	OEU10661.1 hypothetical protein FRACYDRAFT_211762 [Fragilariopsis cylindrus CCMP1102]	-	-	-	-	-	-	-
XLOC_010159	1344.33	10.3333	143.567	1.00333	-7.16078	4.16287e-88	3.19042e-85	yes	-	-	-	-	-	-	-	-	-
XLOC_010212	594.333	1518.33	18.0533	41.83	1.21227	1.17909e-06	6.48243e-06	yes	-	EJK52722.1 hypothetical protein THAOC_27976 [Thalassiosira oceanica]	-	-	-	-	-	-	-
XLOC_010260	23433.6	2473.57	241.11	19.5367	-3.62544	1.07843e-37	7.8466e-36	yes	-	XP_002293470.1 predicted protein [Thalassiosira pseudonana CCMP1335]	-	-	-	-	-	-	-
XLOC_010398	112.333	278.333	3.15667	7.42333	1.23367	4.3766e-05	0.000176106	yes	At2g31400	EJK52709.1 hypothetical protein THAOC_27989 [Thalassiosira oceanica]	-	-	-	-	-	-	-
XLOC_010438	989.423	40.0967	18.0367	0.693333	-4.70124	1.82251e-42	1.67613e-40	yes	-	XP_002297037.1 predicted protein [Thalassiosira pseudonana CCMP1335]	-	-	-	-	-	-	-
XLOC_010488	40.3333	148.333	8.00333	25.71	1.68366	3.22875e-07	1.9232e-06	yes	-	-	-	-	-	-	-	-	-
gene_10	36.6667	0	4.86	0.001	-12.2467	1.1073e-11	1.25045e-10	yes	-	predicted protein [Thalassiosira pseudonana CCMP1335]	-	-	-	-	-	-	-
gene_100	1928.33	4991.33	126.69	300.707	1.24705	2.48439e-07	1.50875e-06	yes	CG12264	cysteine desulfurase [Thalassiosira pseudonana CCMP1335]	Metabolism;Genetic Information Processing	Folding, sorting and degradation;Metabolism of cofactors and vitamins;Global and Overview	ko01100//Metabolic pathways;ko04122//Sulfur relay system;ko00730//Thiamine metabolism	K04487	GO:0005623//cell;GO:0043231//intracellular membrane-bounded organelle;GO:0043229//intracellular organelle;GO:0044464//cell part;GO:0043226//organelle;GO:0043227//membrane-bounded organelle;GO:0005622//intracellular;GO:0044424//intracellular part	GO:0003824//catalytic activity;GO:0043169//cation binding;GO:0097159//organic cyclic compound binding;GO:0032550//purine ribonucleoside binding;GO:0005488//binding;GO:0016740//transferase activity;GO:0016783//sulfurtransferase activity;GO:0001883//purine nucleoside binding;GO:0032549//ribonucleoside binding;GO:0001882//nucleoside binding;GO:0016782//transferase activity, transferring sulfur-conta…	GO:0009058//biosynthetic process;GO:0006790//sulfur compound metabolic process;GO:0044237//cellular metabolic process;GO:0044238//primary metabolic process;GO:1901564//organonitrogen compound metabolic process;GO:0019752//carboxylic acid metabolic process;GO:0009987//cellular process;GO:0044710//single-organism metabolic process;GO:0044281//small molecule metabolic process;GO:0006807//nitrogen co…
gene_10000	38.6667	12.6667	3.72333	1.11333	-1.74171	0.000515985	0.00161014	yes	-	predicted protein [Thalassiosira pseudonana CCMP1335]	-	-	-	-	-	-	-
gene_10002	651.333	285.333	37.6433	15.2167	-1.30674	5.03914e-07	2.92065e-06	yes	por	NAD(P)-binding protein, partial [Fragilariopsis cylindrus CCMP1102]	Metabolism	Metabolism of cofactors and vitamins;Global and Overview	ko01100//Metabolic pathways;ko01110//Biosynthesis of secondary metabolites;ko00860//Porphyrin and chlorophyll metabolism	K00218	-	-	-
gene_10003	1564.33	785.333	72.85	33.2733	-1.13056	3.66778e-06	1.84287e-05	yes	-	surface antigen -like protein, partial [Chrysochromulina sp. CCMP291]	-	-	-	-	-	-	-
gene_10004	125	443	6.86667	20.4567	1.57489	1.17835e-05	5.3478e-05	yes	-	predicted protein [Thalassiosira pseudonana CCMP1335]	-	-	-	-	-	-	-
gene_10009	1375.67	565.667	48.0733	18.27	-1.39576	5.94818e-09	4.65489e-08	yes	POLIB	DNA/RNA polymerase [Fragilariopsis cylindrus CCMP1102]	Genetic Information Processing;Metabolism	Replication and repair;Global and Overview;Nucleotide metabolism	ko01100//Metabolic pathways;ko00230//Purine metabolism;ko00240//Pyrimidine metabolism;ko03420//Nucleotide excision repair;ko03030//DNA replication;ko03410//Base excision repair;ko03440//Homologous recombination	K02335	GO:0043229//intracellular organelle;GO:0043227//membrane-bounded organelle;GO:0005623//cell;GO:0044464//cell part;GO:0044444//cytoplasmic part;GO:0005622//intracellular;GO:0043226//organelle;GO:0043231//intracellular membrane-bounded organelle;GO:0009536//plastid;GO:0044424//intracellular part;GO:0005737//cytoplasm	GO:0003824//catalytic activity	GO:0090304//nucleic acid metabolic process;GO:0034641//cellular nitrogen compound metabolic process;GO:1901576//organic substance biosynthetic process;GO:0033554//cellular response to stress;GO:0009059//macromolecule biosynthetic process;GO:0009058//biosynthetic process;GO:0044237//cellular metabolic process;GO:0006259//DNA metabolic process;GO:0034645//cellular macromolecule biosynthetic process…
gene_1001	205.667	480.333	28.2133	58.4967	1.05198	8.45926e-05	0.000317737	yes	-	predicted protein [Thalassiosira pseudonana CCMP1335]	-	-	-	-	-	-	-
gene_10010	2545.33	45.6667	449.89	7.12667	-5.9802	3.88452e-57	6.28964e-55	yes	-	predicted protein [Thalassiosira pseudonana CCMP1335]	-	-	-	-	-	-	-
gene_10011	249.667	5.33333	40.7733	0.806667	-5.65951	3.24355e-42	2.93605e-40	yes	-	predicted protein [Thalassiosira pseudonana CCMP1335]	-	-	-	-	-	-	-
gene_10012	19	10	1.55	0.74	-1.06667	0.0216163	0.0442961	yes	-	predicted protein [Thalassiosira pseudonana CCMP1335]	-	-	-	-	-	-	-
gene_10015	232	74.6667	10.9667	3.29333	-1.7355	2.82074e-07	1.70311e-06	yes	-	pre-mrna-splicing factor atp-dependent rna helicase dhx16 [Nannochloropsis gaditana]	Genetic Information Processing	Transcription	ko03040//Spliceosome	K12813	-	-	-
gene_10016	274.333	64.3333	31.2733	6.61333	-2.24148	1.42923e-11	1.58595e-10	yes	cdc28	ATP-dependent RNA helicase [Klebsormidium flaccidum]	Genetic Information Processing	Transcription	ko03040//Spliceosome	K12813	-	GO:0097159//organic cyclic compound binding;GO:0036094//small molecule binding;GO:0005488//binding;GO:0016817//hydrolase activity, acting on acid anhydrides;GO:0001883//purine nucleoside binding;GO:0016462//pyrophosphatase activity;GO:0003824//catalytic activity;GO:0032550//purine ribonucleoside binding;GO:1901363//heterocyclic compound binding;GO:0001882//nucleoside binding;GO:0032549//ribonucle…	GO:0051179//localization;GO:0051234//establishment of localization
gene_10017	41.6667	10	11.47	2.56667	-2.1599	0.0001571	0.000556554	yes	mog-4	PREDICTED: pre-mRNA-splicing factor ATP-dependent RNA helicase DEAH1-like [Gossypium hirsutum]	Genetic Information Processing	Transcription	ko03040//Spliceosome	K12813	-	GO:0001882//nucleoside binding;GO:0016462//pyrophosphatase activity;GO:0017111//nucleoside-triphosphatase activity;GO:0097159//organic cyclic compound binding;GO:0036094//small molecule binding;GO:0001883//purine nucleoside binding;GO:0097367//carbohydrate derivative binding;GO:0016787//hydrolase activity;GO:0042623//ATPase activity, coupled;GO:0032549//ribonucleoside binding;GO:0032550//purine r…	-
gene_10018	4238.33	287.333	694.943	42.6533	-4.02616	7.4549e-53	1.02026e-50	yes	-	predicted protein [Thalassiosira pseudonana CCMP1335]	-	-	-	-	-	-	-
gene_10021	271	124.667	17.71	7.71	-1.19976	5.25744e-05	0.000206914	yes	-	predicted protein [Thalassiosira pseudonana CCMP1335]	-	-	-	-	-	-	-
gene_10025	6543.45	35901.2	454.57	2338.08	2.36275	1.21427e-17	2.67419e-16	yes	CPK2	Pkinase-domain-containing protein [Fragilariopsis cylindrus CCMP1102]	-	-	-	-	-	GO:0016772//transferase activity, transferring phosphorus-containing groups;GO:0016301//kinase activity;GO:0003824//catalytic activity;GO:0016740//transferase activity	-
gene_10027	175.547	589.467	17.8733	56.15	1.65148	2.30399e-09	1.91625e-08	yes	CPK2	eukaryotic protein kinase [Thalassiosira pseudonana CCMP1335]	Organismal Systems	Environmental adaptation	ko04626//Plant-pathogen interaction	K13412	-	GO:0016301//kinase activity;GO:0016740//transferase activity;GO:0003824//catalytic activity;GO:0016772//transferase activity, transferring phosphorus-containing groups	-
gene_1003	149.667	848.333	15.3833	79.5933	2.37128	4.17485e-22	1.33688e-20	yes	-	predicted protein [Thalassiosira pseudonana CCMP1335]	-	-	-	-	-	-	-
gene_10038	306.667	137.667	35.0133	14.49	-1.27285	9.05502e-06	4.19744e-05	yes	At1g10310	PREDICTED: NADPH-dependent pterin aldehyde reductase [Lupinus angustifolius]	-	-	-	-	-	-	-
gene_10040	3204.33	402.667	116.873	13.67	-3.09586	2.74773e-29	1.45567e-27	yes	-	predicted protein [Thalassiosira pseudonana CCMP1335]	-	-	-	-	-	-	-
gene_10042	96.6667	20.6667	5.10333	1.01667	-2.32759	4.80446e-09	3.80648e-08	yes	-	predicted protein [Thalassiosira pseudonana CCMP1335]	-	-	-	-	-	-	-
gene_10045	2583	955.667	22.3567	7.63333	-1.55032	6.43297e-10	5.73727e-09	yes	-	clathrin heavy chain [Nannochloropsis gaditana]	-	-	-	-	-	-	-
gene_10046	718.333	74	23.5333	2.26333	-3.37818	3.57269e-31	2.08485e-29	yes	-	predicted protein [Thalassiosira pseudonana CCMP1335]	-	-	-	-	-	-	-
gene_10048	34	11.6667	5.12333	1.64667	-1.63753	0.000967341	0.00284923	yes	-	predicted protein [Thalassiosira pseudonana CCMP1335]	-	-	-	-	-	-	-
gene_10054	2453.67	1192.67	23.28	10.48	-1.15145	1.38565e-06	7.53877e-06	yes	-	predicted protein [Thalassiosira pseudonana CCMP1335]	-	-	-	-	-	-	-
gene_10056	338.333	832.333	11.35	26.3433	1.21475	4.10687e-06	2.04472e-05	yes	At3g04760	PREDICTED: pentatricopeptide repeat-containing protein At3g16010 [Amborella trichopoda]	-	-	-	-	-	-	-
gene_10057	41.3333	123.333	4.47	12.0167	1.42669	0.000185238	0.000645106	yes	UTP11L	U3 small nucleolar RNA-associated protein 11 [Fragilariopsis cylindrus CCMP1102]	-	-	-	-	GO:0044464//cell part;GO:0005623//cell;GO:0005622//intracellular;GO:0044424//intracellular part	-	-
gene_10058	427	144.333	12.6167	3.98333	-1.66328	9.85289e-10	8.6136e-09	yes	-	predicted protein [Thalassiosira pseudonana CCMP1335]	-	-	-	-	-	-	-
gene_10059	660.667	327.667	28.42	13.04	-1.12396	7.08057e-06	3.35663e-05	yes	-	predicted protein [Thalassiosira pseudonana CCMP1335]	-	-	-	-	-	-	-
gene_10061	163.667	410.667	23.53	50.8033	1.11042	0.000233247	0.000793787	yes	-	predicted protein [Thalassiosira pseudonana CCMP1335]	-	-	-	-	-	-	-
gene_10063	2980.33	9607.67	103.157	301.02	1.54502	1.79262e-10	1.73031e-09	yes	trp-3	tryptophane synthase [Thalassiosira pseudonana CCMP1335]	Metabolism	Global and Overview;Amino acid metabolism	ko01100//Metabolic pathways;ko01110//Biosynthesis of secondary metabolites;ko01130//Biosynthesis of antibiotics;ko01230//Biosynthesis of amino acids;ko00260//Glycine, serine and threonine metabolism;ko00400//Phenylalanine, tyrosine and tryptophan biosynthesis	K01696	-	GO:0016836//hydro-lyase activity;GO:0003824//catalytic activity;GO:0016835//carbon-oxygen lyase activity;GO:0016829//lyase activity	GO:1901360//organic cyclic compound metabolic process;GO:0009308//amine metabolic process;GO:0071704//organic substance metabolic process;GO:0008152//metabolic process;GO:0046483//heterocycle metabolic process;GO:0042430//indole-containing compound metabolic process;GO:0006586//indolalkylamine metabolic process;GO:0006725//cellular aromatic compound metabolic process;GO:0006807//nitrogen compound…
gene_10064	549	1347.33	98.9867	210.27	1.08694	7.45043e-05	0.000283704	yes	Skp1	Skp1-like protein [Fragilariopsis cylindrus CCMP1102]	Genetic Information Processing	Folding, sorting and degradation	ko04141//Protein processing in endoplasmic reticulum;ko04120//Ubiquitin mediated proteolysis	K03094	-	-	-
gene_10066	2.66667	16.3333	0.423333	2.28	2.42917	0.000407552	0.00131092	yes	KCTD7	K_tetra-domain-containing protein [Fragilariopsis cylindrus CCMP1102]	-	-	-	-	-	-	-
gene_10067	775.667	2439	27.9867	83.4567	1.57629	1.3838e-08	1.02633e-07	yes	-	predicted protein [Thalassiosira pseudonana CCMP1335]	-	-	-	-	-	-	-
gene_10069	202.667	70.6667	16.3833	5.1	-1.68366	3.00006e-08	2.10297e-07	yes	-	Phytanoyl-CoA dioxygenase [Ostreococcus tauri]	-	-	-	-	-	-	-
gene_10074	16.6667	121.333	0.636667	4.23	2.73205	3.37699e-14	5.18316e-13	yes	-	predicted protein [Thalassiosira pseudonana CCMP1335]	-	-	-	-	-	-	-
gene_10075	639.667	4434.33	23.2	145.487	2.64869	2.05557e-18	4.89251e-17	yes	Tgfbi	Fasciclin-domain-containing protein, partial [Fragilariopsis cylindrus CCMP1102]	-	-	-	-	-	-	-
gene_10077	1962.67	431.333	11.64	2.31667	-2.32897	9.70527e-22	3.01545e-20	yes	SPAC1F5.11c	Transformation/transcription domain-associated protein [Cajanus cajan]	-	-	-	-	-	-	-
gene_10080	198	88	23.6267	9.16333	-1.36647	1.93919e-05	8.39028e-05	yes	-	predicted protein [Thalassiosira pseudonana CCMP1335]	-	-	-	-	-	-	-
gene_10082	892.333	110	129.693	13.6267	-3.2506	1.16029e-17	2.56021e-16	yes	FCP	pt17531-like protein [Thalassiosira pseudonana CCMP1335]	Metabolism	Energy metabolism	ko00196//Photosynthesis - antenna proteins	K08907	GO:0044436//thylakoid part;GO:0032991//macromolecular complex;GO:0043234//protein complex;GO:0009521//photosystem;GO:0044424//intracellular part;GO:0009579//thylakoid;GO:0044425//membrane part;GO:0098796//membrane protein complex;GO:0005622//intracellular;GO:0005623//cell;GO:0031224//intrinsic component of membrane;GO:0034357//photosynthetic membrane;GO:0044464//cell part;GO:0016020//membrane	GO:0005488//binding;GO:0046906//tetrapyrrole binding;GO:0097159//organic cyclic compound binding;GO:1901363//heterocyclic compound binding	GO:0044267//cellular protein metabolic process;GO:0044260//cellular macromolecule metabolic process;GO:0036211//protein modification process;GO:0019538//protein metabolic process;GO:0043412//macromolecule modification;GO:0008152//metabolic process;GO:0006091//generation of precursor metabolites and energy;GO:0006464//cellular protein modification process;GO:0071704//organic substance metabolic pr…
gene_10083	141	361.667	23.9733	54.6567	1.18897	8.55669e-06	3.98441e-05	yes	GPX3	glutathione peroxidase domain-containing protein [Phaeodactylum tricornutum CCAP 1055/1]	Metabolism	Metabolism of other amino acids;Lipid metabolism	ko00480//Glutathione metabolism;ko00590//Arachidonic acid metabolism	K00432	-	-	-
gene_10084	61	337.667	4.84	24.9367	2.36519	1.67334e-12	2.10238e-11	yes	-	predicted protein [Thalassiosira pseudonana CCMP1335]	-	-	-	-	-	-	-
gene_10086	11.3333	3	2.28333	0.55	-2.05364	0.00110297	0.00321249	yes	-	predicted protein [Thalassiosira pseudonana CCMP1335]	-	-	-	-	-	-	-
gene_10094	1611.67	118	46.34	3.18667	-3.86214	3.41819e-25	1.39346e-23	yes	-	predicted protein [Thalassiosira pseudonana CCMP1335]	-	-	-	-	-	-	-
gene_10095	0	2.33333	0.001	0.0866667	6.43741	0.0234261	0.0474855	yes	-	predicted protein [Thalassiosira pseudonana CCMP1335]	-	-	-	-	-	-	-
gene_10097	600.667	1389.33	35.3933	75.33	1.08975	3.16966e-06	1.60663e-05	yes	-	predicted protein [Thalassiosira pseudonana CCMP1335]	-	-	-	-	-	-	-
gene_10098	1464	644.333	36.1633	14.62	-1.30658	1.88858e-07	1.16601e-06	yes	-	predicted protein [Thalassiosira pseudonana CCMP1335]	-	-	-	-	-	-	-
gene_1010	1838.67	766.333	50.65	19.11	-1.40623	1.30875e-08	9.76972e-08	yes	Pde12	Exo_endo_phos-domain-containing protein [Fragilariopsis cylindrus CCMP1102]	-	-	-	-	-	-	-
gene_10100	38	180	2.54333	11.4667	2.17265	1.24119e-08	9.28953e-08	yes	-	predicted protein [Thalassiosira pseudonana CCMP1335]	-	-	-	-	-	-	-
gene_10102	406.667	194.667	57.3967	25.0633	-1.19539	2.45684e-06	1.27569e-05	yes	-	predicted protein [Thalassiosira pseudonana CCMP1335]	-	-	-	-	-	-	-
gene_10108	31	72.6667	9.98667	21.47	1.10425	0.00301481	0.00789122	yes	-	low molecular weight heat shock protein [Thalassiosira pseudonana CCMP1335]	Genetic Information Processing	Folding, sorting and degradation	ko04141//Protein processing in endoplasmic reticulum	K13993	-	-	-
gene_1011	416	109.667	12.1467	3.01667	-2.00953	5.19978e-12	6.13094e-11	yes	-	predicted protein [Thalassiosira pseudonana CCMP1335]	-	-	-	-	-	-	-
gene_10127	3.66667	0	0.613333	0.001	-9.26053	0.00522894	0.0128389	yes	-	predicted protein [Thalassiosira pseudonana CCMP1335]	-	-	-	-	-	-	-
gene_10128	1519	498.333	111.803	33.6867	-1.73071	3.62564e-13	4.97974e-12	yes	-	Bulb-type lectin domain protein [Nannochloropsis gaditana]	-	-	-	-	-	-	-
gene_10129	75.6667	28.3333	8.26333	2.65333	-1.63892	0.00108688	0.00317368	yes	-	protein scp/tpx-1/ag5/pr-1/sc7 domain-containing protein [Thalassiosira pseudonana CCMP1335]	Organismal Systems;Environmental Information Processing	Signal transduction;Environmental adaptation	ko04626//Plant-pathogen interaction;ko04075//Plant hormone signal transduction	K13449	-	-	-
gene_10136	1184.56	198.357	143.413	20.9133	-2.77768	8.91162e-15	1.44701e-13	yes	FCPA	fucoxanthin chlorophyll a/c protein 5 [Thalassiosira pseudonana CCMP1335]	Metabolism	Energy metabolism	ko00196//Photosynthesis - antenna proteins	K08907	-	-	-
gene_10139	14440.6	1286.27	2259.49	163.953	-3.78464	9.95092e-15	1.60443e-13	yes	FCPA	fucoxanthin chlorophyll a/c protein 2 [Thalassiosira pseudonana CCMP1335]	Metabolism	Energy metabolism	ko00196//Photosynthesis - antenna proteins	K08907	-	-	-
gene_10140	13	34.3333	2.02333	5.25	1.37558	0.00488523	0.0120905	yes	FCPB	fucoxanthin chl a/c protein-deviant sequence [Thalassiosira pseudonana CCMP1335]	Metabolism	Energy metabolism	ko00196//Photosynthesis - antenna proteins	K08907	GO:0044464//cell part;GO:0009579//thylakoid;GO:0005623//cell;GO:0005622//intracellular;GO:0016020//membrane;GO:0044425//membrane part;GO:0044424//intracellular part	-	GO:0044237//cellular metabolic process;GO:0009987//cellular process;GO:0008152//metabolic process
gene_10141	530.333	148.667	30.98	8.19333	-1.91881	1.88684e-08	1.36422e-07	yes	-	phytanoyl-coa dioxygenase [Phaeodactylum tricornutum CCAP 1055/1]	-	-	-	-	-	-	GO:0044699//single-organism process;GO:0044710//single-organism metabolic process;GO:0008152//metabolic process
gene_10143	1	56.3333	0.133333	7.66	5.84423	9.55504e-21	2.71222e-19	yes	-	predicted protein [Thalassiosira pseudonana CCMP1335]	-	-	-	-	-	-	-
gene_10144	11	38	1.03667	3.27667	1.66028	8.56128e-05	0.000321216	yes	alr3912	aspartoacylase [Thalassiosira pseudonana CCMP1335]	-	-	-	-	-	-	-
gene_1015	170.333	412	15.5667	33.33	1.09836	1.93363e-05	8.36936e-05	yes	-	predicted protein [Thalassiosira pseudonana CCMP1335]	-	-	-	-	-	-	-
gene_10161	247	587.667	32.9233	70.88	1.10627	6.26602e-06	3.00017e-05	yes	VPS29	similar to Vacuolar protein sorting 29 (Vesicle protein sorting 29) [Ectocarpus siliculosus]	Cellular Processes	Transport and catabolism	ko04144//Endocytosis	K18467	-	-	-
gene_10165	7617.33	26371.7	295.913	953.883	1.68864	9.85152e-09	7.49028e-08	yes	pgl	6-phosphogluconolactonase [Symbiodinium microadriaticum]	-	-	-	-	-	-	-
gene_10167	1212.67	434.667	75.8033	25.2067	-1.58846	8.05846e-11	8.16932e-10	yes	-	predicted protein [Thalassiosira pseudonana CCMP1335]	-	-	-	-	-	-	-
gene_10168	6848.33	352.333	591.54	27.9633	-4.40287	3.66752e-39	2.96914e-37	yes	-	predicted protein [Thalassiosira pseudonana CCMP1335]	-	-	-	-	-	-	-
gene_10169	930	338.333	36.3133	12.2567	-1.56693	4.50876e-10	4.10393e-09	yes	-	predicted protein [Thalassiosira pseudonana CCMP1335]	-	-	-	-	-	-	-
gene_1017	16	1.66667	1.16	0.116667	-3.31366	9.49649e-06	4.38616e-05	yes	PUM1	rna-binding protein of the pumilio family [Thalassiosira pseudonana CCMP1335]	-	-	-	-	-	-	-
gene_10170	89	219	4.22333	9.65	1.19215	0.000247827	0.000838933	yes	-	predicted protein [Thalassiosira pseudonana CCMP1335]	-	-	-	-	-	-	-
gene_10171	318.333	1054.33	39.3867	111.257	1.49811	5.80707e-07	3.33291e-06	yes	-	predicted protein [Thalassiosira pseudonana CCMP1335]	-	-	-	-	-	-	-
gene_10174	383.333	188.333	16.16	7.27	-1.1524	9.69727e-06	4.47171e-05	yes	CDC48B	AAA-domain-containing protein [Fragilariopsis cylindrus CCMP1102]	-	-	-	-	-	-	-
gene_10177	13	54.3333	0.95	3.68667	1.95632	7.24097e-06	3.42701e-05	yes	RNF151	PDZ domain-containing RING finger protein 4 [Symbiodinium microadriaticum]	-	-	-	-	-	-	-
gene_10179	553.333	274.333	15.9367	7.44333	-1.09833	0.000108659	0.000399214	yes	Ufl1	PREDICTED: E3 UFM1-protein ligase 1 homolog [Tarenaya hassleriana]	-	-	-	-	-	-	-
gene_1018	0	6	0.001	0.376667	8.55714	0.000110387	0.000405175	yes	CBWD2	Cobalamin synthesis protein (ISS) [Ostreococcus tauri]	-	-	-	-	-	-	-
gene_10182	51.3333	26	4.96333	2.34667	-1.0807	0.00603084	0.0145775	yes	-	membrane protein-like [Oryza sativa Japonica Group]	-	-	-	-	-	-	-
gene_10184	21.6667	154.333	1.32667	8.44667	2.67058	4.34626e-14	6.58338e-13	yes	-	predicted protein [Thalassiosira pseudonana CCMP1335]	-	-	-	-	-	-	-
gene_10186	39.6667	14.6667	8.25	2.78333	-1.56758	0.000565088	0.00175054	yes	NIK1	CheY-like protein [Fragilariopsis cylindrus CCMP1102]	-	-	-	-	-	-	-
gene_10192	30.3333	65.3333	9.72667	20.0967	1.04694	0.0104128	0.0236852	yes	speH	S-adenosylmethionine decarboxylase, partial [Fragilariopsis cylindrus CCMP1102]	-	-	-	-	-	-	GO:0044237//cellular metabolic process;GO:0044249//cellular biosynthetic process;GO:0006576//cellular biogenic amine metabolic process;GO:0006596//polyamine biosynthetic process;GO:1901576//organic substance biosynthetic process;GO:0009308//amine metabolic process;GO:0009058//biosynthetic process;GO:0006595//polyamine metabolic process;GO:0009309//amine biosynthetic process;GO:0071704//organic su…
gene_102	593.667	151.047	12.1867	2.85	-2.09627	1.69061e-13	2.39411e-12	yes	dhkG	serine/threonine protein kinase with two-component sensor domain [Klebsormidium flaccidum]	-	-	-	-	-	-	-
gene_1020	62	2.33333	2.26333	0.0766667	-4.88371	1.23735e-16	2.47383e-15	yes	-	predicted protein [Thalassiosira pseudonana CCMP1335]	-	-	-	-	-	-	-
gene_10203	979.667	501.333	35.11	16.67	-1.07463	2.423e-05	0.000102332	yes	katG	peroxidase/catalase [Thalassiosira pseudonana CCMP1335]	-	-	-	-	-	-	-
gene_10209	98.3333	48.6667	13.5333	6.3	-1.10309	0.00104939	0.00307358	yes	-	predicted protein [Thalassiosira pseudonana CCMP1335]	-	-	-	-	-	-	-
gene_1021	94.6667	44	7.11667	2.91333	-1.28853	0.00745732	0.0176253	yes	arcC	carbamate kinase [Thalassiosira pseudonana CCMP1335]	-	-	-	-	-	GO:0016740//transferase activity;GO:0003824//catalytic activity;GO:0016301//kinase activity;GO:0016772//transferase activity, transferring phosphorus-containing groups	GO:0009987//cellular process;GO:0006793//phosphorus metabolic process;GO:0008152//metabolic process;GO:0044237//cellular metabolic process;GO:0006796//phosphate-containing compound metabolic process
gene_10211	6	0.333333	1.50333	0.0766667	-4.29342	0.000495989	0.00155719	yes	Hsf2	DNA-binding heat shock factor [Phaeodactylum tricornutum CCAP 1055/1]	-	-	-	-	-	-	-
gene_10213	77	165	5.05	10.3667	1.0376	0.00294756	0.00773811	yes	abcA1	ABC transporter [Thalassiosira pseudonana CCMP1335]	-	-	-	-	-	-	-
gene_10215	7	25.6667	0.473333	1.64333	1.7957	0.000399929	0.00129001	yes	-	predicted protein [Thalassiosira pseudonana CCMP1335]	-	-	-	-	-	-	-
gene_10218	17.6667	48.6667	2.50333	6.47	1.36992	0.00393533	0.00998026	yes	-	predicted protein [Thalassiosira pseudonana CCMP1335]	-	-	-	-	-	-	-
gene_10219	479.917	225.23	61.7833	24.3233	-1.34488	0.000168251	0.00059114	yes	aox1	mitochondrial alternative oxidase [Thalassiosira pseudonana CCMP1335]	-	-	-	-	-	-	GO:0044710//single-organism metabolic process;GO:0008152//metabolic process;GO:0044699//single-organism process
gene_10220	1652.08	5171.1	159.697	453.437	1.50557	3.11365e-10	2.91486e-09	yes	aox1	mitochondrial alternative oxidase [Thalassiosira pseudonana CCMP1335]	-	-	-	-	-	-	GO:0044699//single-organism process;GO:0044710//single-organism metabolic process;GO:0008152//metabolic process
gene_10222	0	4.33333	0.001	0.54	9.07682	0.00140659	0.00400946	yes	-	predicted protein [Thalassiosira pseudonana CCMP1335]	-	-	-	-	-	-	-
gene_10227	655	190.333	41.4467	10.7833	-1.94245	6.37752e-12	7.45081e-11	yes	-	predicted protein [Thalassiosira pseudonana CCMP1335]	-	-	-	-	-	-	-
gene_10229	318.333	17	5.74667	0.286667	-4.32528	2.69066e-25	1.11266e-23	yes	-	chitinase [Thalassiosira oceanica]	-	-	-	-	-	-	-
gene_10233	345.333	179	16.4367	7.92667	-1.05213	7.12323e-05	0.000272417	yes	mgtE	MgtE-domain-containing protein [Fragilariopsis cylindrus CCMP1102]	-	-	-	-	-	-	GO:0051179//localization;GO:1902578//single-organism localization;GO:0044765//single-organism transport;GO:0044699//single-organism process;GO:0051234//establishment of localization;GO:0006812//cation transport;GO:0006811//ion transport;GO:0006810//transport
gene_10240	2698.67	400	109.763	14.76	-2.89463	1.09866e-30	6.31512e-29	yes	-	predicted protein [Thalassiosira pseudonana CCMP1335]	-	-	-	-	-	-	-
gene_10241	1249.33	585.333	57.22	24.7433	-1.20948	4.19869e-07	2.46266e-06	yes	-	predicted protein [Thalassiosira pseudonana CCMP1335]	-	-	-	-	-	-	-
gene_10244	67.6667	24.3333	9.86667	3.17333	-1.63656	4.89099e-06	2.39263e-05	yes	-	predicted protein [Thalassiosira pseudonana CCMP1335]	-	-	-	-	-	-	-
gene_10247	164.387	67.8133	14.2367	5.54333	-1.36079	1.99128e-05	8.59621e-05	yes	CPK2	Pkinase-domain-containing protein [Fragilariopsis cylindrus CCMP1102]	-	-	-	-	-	-	-
gene_10248	1881.33	714	81.61	28.5833	-1.51357	2.60408e-10	2.45583e-09	yes	-	predicted protein [Thalassiosira pseudonana CCMP1335]	-	-	-	-	-	-	-
gene_10249	1194.06	89.81	55.83	3.89667	-3.84073	3.92034e-38	2.9834e-36	yes	-	predicted protein [Thalassiosira pseudonana CCMP1335]	-	-	-	-	-	-	-
gene_1025	933.667	490.333	25.6033	12.4933	-1.03517	2.31508e-05	9.83526e-05	yes	sll1290	RNB-domain-containing protein [Fragilariopsis cylindrus CCMP1102]	-	-	-	-	-	-	-
gene_10250	13461.3	2916.33	477.56	92.78	-2.3638	1.9123e-21	5.77002e-20	yes	-	copper transporter [Fragilariopsis cylindrus CCMP1102]	-	-	-	-	-	-	-
gene_10253	47	261.333	9.60667	48.5033	2.33598	1.10039e-15	1.98277e-14	yes	slr1419	fe-s metabolism associated [Chrysochromulina sp. CCMP291]	-	-	-	-	-	-	-
gene_10254	60.3333	21.3333	15.29	4.93	-1.63293	5.02012e-05	0.000198933	yes	vps5	sorting nexin [Thalassiosira pseudonana CCMP1335]	Cellular Processes	Transport and catabolism	ko04144//Endocytosis	K17917	-	-	-
gene_10256	284	133.667	22.0767	9.04667	-1.28706	5.91807e-05	0.000229845	yes	-	predicted protein [Thalassiosira pseudonana CCMP1335]	-	-	-	-	-	-	-
gene_10258	177	16.3333	5.40667	0.476667	-3.50369	7.0908e-14	1.04508e-12	yes	-	hepatocyte growth factor-regulated tyrosine kinase substrate [Chrysochromulina sp. CCMP291]	-	-	-	-	-	-	-
gene_1026	2696.76	244.883	16.0733	1.33	-3.59517	1.40825e-45	1.48525e-43	yes	olpB	Mucin-1 [Symbiodinium microadriaticum]	-	-	-	-	-	-	-
gene_10261	934.333	373	25.84	9.77333	-1.40268	5.01314e-07	2.90919e-06	yes	-	fbox domain containing protein [Chrysochromulina sp. CCMP291]	-	-	-	-	-	-	-
gene_10267	1987.67	705.333	101.26	32.48	-1.64044	9.79375e-11	9.82451e-10	yes	THAPSDRAFT_41953	UPF0027-domain-containing protein [Coccomyxa subellipsoidea C-169]	-	-	-	-	GO:0043234//protein complex;GO:0032991//macromolecular complex	GO:0001883//purine nucleoside binding;GO:0003824//catalytic activity;GO:0043169//cation binding;GO:0032550//purine ribonucleoside binding;GO:0001882//nucleoside binding;GO:1901363//heterocyclic compound binding;GO:0016886//ligase activity, forming phosphoric ester bonds;GO:0032549//ribonucleoside binding;GO:0036094//small molecule binding;GO:0097367//carbohydrate derivative binding;GO:0008452//RN…	GO:0034660//ncRNA metabolic process;GO:0071704//organic substance metabolic process;GO:0016070//RNA metabolic process;GO:0009987//cellular process;GO:0044260//cellular macromolecule metabolic process;GO:0006396//RNA processing;GO:0006399//tRNA metabolic process;GO:0000394//RNA splicing, via endonucleolytic cleavage and ligation;GO:0044237//cellular metabolic process;GO:0090304//nucleic acid metab…
gene_10269	836.333	358.333	33.0567	13.2633	-1.3175	7.52682e-07	4.26038e-06	yes	-	predicted protein [Thalassiosira pseudonana CCMP1335]	-	-	-	-	-	-	-
gene_10270	259	592.667	22.1433	45	1.02305	0.0192034	0.0400077	yes	DAPF	diaminopimelate epimerase [Thalassiosira pseudonana CCMP1335]	Metabolism	Amino acid metabolism;Global and Overview	ko01100//Metabolic pathways;ko01110//Biosynthesis of secondary metabolites;ko01130//Biosynthesis of antibiotics;ko01120//Microbial metabolism in diverse environments;ko01230//Biosynthesis of amino acids;ko00300//Lysine biosynthesis	K01778	GO:0005622//intracellular;GO:0009536//plastid;GO:0005737//cytoplasm;GO:0044444//cytoplasmic part;GO:0043231//intracellular membrane-bounded organelle;GO:0044464//cell part;GO:0043227//membrane-bounded organelle;GO:0044424//intracellular part;GO:0043226//organelle;GO:0005623//cell;GO:0043229//intracellular organelle	GO:0016853//isomerase activity;GO:0003824//catalytic activity	GO:1901605//alpha-amino acid metabolic process;GO:0008652//cellular amino acid biosynthetic process;GO:0008152//metabolic process;GO:0044249//cellular biosynthetic process;GO:1901607//alpha-amino acid biosynthetic process;GO:0006553//lysine metabolic process;GO:0043436//oxoacid metabolic process;GO:0044763//single-organism cellular process;GO:1901566//organonitrogen compound biosynthetic process;…
gene_10272	3098.33	811.333	215.24	52.4167	-2.03785	1.59666e-15	2.82389e-14	yes	Uap1	udp-n-acetylglucosamine pyrophosphorylase [Phaeodactylum tricornutum CCAP 1055/1]	Metabolism	Carbohydrate metabolism;Global and Overview	ko01100//Metabolic pathways;ko01130//Biosynthesis of antibiotics;ko00520//Amino sugar and nucleotide sugar metabolism	K00972	-	GO:0016740//transferase activity;GO:0016779//nucleotidyltransferase activity;GO:0003824//catalytic activity;GO:0016772//transferase activity, transferring phosphorus-containing groups	-
gene_10274	16	34	1.02	2.08333	1.03032	0.0229551	0.0466323	yes	HSF1	heat shock factor [Thalassiosira oceanica]	-	-	-	-	-	-	-
gene_10275	202.333	1019	5.02667	22.9767	2.1925	1.1431e-19	3.00024e-18	yes	-	predicted protein [Thalassiosira pseudonana CCMP1335]	-	-	-	-	-	-	-
gene_10279	156.667	352.667	6.66667	14.1067	1.08134	6.8054e-05	0.000260957	yes	-	predicted protein [Thalassiosira pseudonana CCMP1335]	-	-	-	-	-	-	-
gene_1028	865.333	296.667	67.7733	19.9133	-1.76698	1.63829e-08	1.2019e-07	yes	-	predicted protein [Thalassiosira pseudonana CCMP1335]	-	-	-	-	-	-	-
gene_10288	547	1713.33	46.3767	134.94	1.54085	1.40233e-10	1.37026e-09	yes	-	predicted protein [Thalassiosira pseudonana CCMP1335]	-	-	-	-	-	-	-
gene_10292	364.333	857.667	27.3933	59.32	1.11469	3.86861e-06	1.93279e-05	yes	-	STI1-like protein [Symbiodinium microadriaticum]	-	-	-	-	-	-	-
gene_10297	722.333	1552.67	18.84	38.2933	1.02329	0.00021259	0.000729534	yes	-	predicted protein [Thalassiosira pseudonana CCMP1335]	-	-	-	-	-	-	-
gene_10308	12.3333	29	1.88333	4.28333	1.18545	0.0102566	0.0233947	yes	-	helicase domain protein, partial [Emiliania huxleyi CCMP1516]	-	-	-	-	-	-	-
gene_10309	11.6667	41.6667	2	6.82333	1.77048	2.94762e-05	0.000122642	yes	-	predicted protein [Thalassiosira pseudonana CCMP1335]	-	-	-	-	-	-	-
gene_10311	1693.67	4673	55.3667	135.24	1.28843	1.65502e-07	1.03123e-06	yes	-	predicted protein [Thalassiosira pseudonana CCMP1335]	-	-	-	-	-	-	-
gene_10312	877.667	8459	137.057	1160.46	3.08185	7.75773e-30	4.35038e-28	yes	-	predicted protein [Thalassiosira pseudonana CCMP1335]	-	-	-	-	-	-	-
gene_10314	162	83.6667	7.44667	3.68667	-1.01428	0.00737069	0.0174456	yes	-	predicted protein [Thalassiosira pseudonana CCMP1335]	-	-	-	-	-	-	-
gene_10315	498.333	126.333	36.8533	8.49	-2.11796	4.77014e-15	7.93597e-14	yes	-	predicted protein [Thalassiosira pseudonana CCMP1335]	-	-	-	-	-	-	-
gene_10317	996.443	487.437	79.3533	36.6767	-1.11343	3.67914e-05	0.000150197	yes	CUL1	cullin [Thalassiosira pseudonana CCMP1335]	Genetic Information Processing	Folding, sorting and degradation	ko04141//Protein processing in endoplasmic reticulum;ko04120//Ubiquitin mediated proteolysis	K03347	GO:0043234//protein complex;GO:0005622//intracellular;GO:0000151//ubiquitin ligase complex;GO:0044464//cell part;GO:1902494//catalytic complex;GO:0044424//intracellular part;GO:0005623//cell;GO:1990234//transferase complex;GO:0032991//macromolecular complex	GO:0005515//protein binding;GO:0044389//ubiquitin-like protein ligase binding;GO:0019899//enzyme binding;GO:0005488//binding	-
gene_10320	46.6667	15.6667	4.82667	1.43333	-1.75165	0.0135651	0.0298174	yes	-	predicted protein [Thalassiosira pseudonana CCMP1335]	-	-	-	-	-	-	-
gene_10324	1765.67	889.667	29.0633	13.6133	-1.09418	4.81606e-05	0.000191576	yes	-	sit4 phosphatase-associated family protein [Nannochloropsis gaditana]	-	-	-	-	-	-	-
gene_10325	955.667	2171.67	68.3633	139.407	1.028	9.93149e-05	0.000368235	yes	glrx3	glutaredoxin 3 [Nannochloropsis gaditana]	-	-	-	-	-	-	-
gene_10327	135.333	295	12.9267	25.9233	1.0039	0.000376858	0.00122176	yes	VTC4	myo-inositol-phosphatase-like protein [Thalassiosira pseudonana CCMP1335]	Environmental Information Processing;Metabolism	Global and Overview;Signal transduction;Carbohydrate metabolism	ko01100//Metabolic pathways;ko01110//Biosynthesis of secondary metabolites;ko04070//Phosphatidylinositol signaling system;ko00562//Inositol phosphate metabolism;ko00053//Ascorbate and aldarate metabolism	K10047	-	GO:0016787//hydrolase activity;GO:0003824//catalytic activity	-
gene_10328	33.6667	16	4.69667	1.99333	-1.23645	0.00266816	0.00707846	yes	-	predicted protein [Thalassiosira pseudonana CCMP1335]	-	-	-	-	-	-	-
gene_10331	1034.33	2825	37.48	95.5167	1.34963	6.38433e-08	4.20839e-07	yes	-	predicted protein [Thalassiosira pseudonana CCMP1335]	-	-	-	-	-	-	-
gene_10334	98.6667	37	4.41333	1.57667	-1.48499	0.00039247	0.00126701	yes	ubiB	atp binding protein [Nannochloropsis gaditana]	-	-	-	-	-	-	-
gene_10335	395.667	1131	17.0833	44.3733	1.3771	1.16825e-08	8.77794e-08	yes	-	predicted protein [Thalassiosira pseudonana CCMP1335]	-	-	-	-	-	-	-
gene_10338	44.6667	144.333	7.25667	21.4433	1.56315	6.40833e-07	3.66884e-06	yes	ATJ6	DnaJ-domain-containing protein [Fragilariopsis cylindrus CCMP1102]	-	-	-	-	-	-	-
gene_10339	2028.67	863.667	43.77	17.11	-1.3551	3.16797e-08	2.20721e-07	yes	-	predicted protein [Thalassiosira pseudonana CCMP1335]	-	-	-	-	-	-	-
gene_1034	3808.33	1865.33	56.32	25.78	-1.1274	6.06171e-06	2.91084e-05	yes	SEL1L	protein sel-1 [Nannochloropsis gaditana]	Genetic Information Processing	Folding, sorting and degradation	ko04141//Protein processing in endoplasmic reticulum	K14026	-	-	-
gene_10341	1306.67	361.667	64.55	16.7933	-1.94253	7.57952e-13	1.00385e-11	yes	bicA	sulfate transporter [Thalassiosira pseudonana CCMP1335]	-	-	-	-	-	-	-
gene_10343	0	6	0.001	0.906667	9.82443	0.000193774	0.00067077	yes	CYCD1-2	lipoate protein ligase [Thalassiosira pseudonana CCMP1335]	Environmental Information Processing	Signal transduction	ko04075//Plant hormone signal transduction	K14505	-	-	-
gene_10345	34625.7	1054	483.563	13.79	-5.13201	5.00016e-61	8.98153e-59	yes	sdrD	PREDICTED: formin-like protein 3 [Cucumis sativus]	-	-	-	-	-	-	-
gene_10346	447	201	49.9667	20.7433	-1.26832	8.10937e-06	3.79891e-05	yes	TMEM165	UPF0016-domain-containing protein, partial [Fragilariopsis cylindrus CCMP1102]	-	-	-	-	-	-	-
gene_10347	1847.33	55	163.467	4.67	-5.12943	2.01916e-42	1.84224e-40	yes	-	glycoside hydrolase [Thalassiosira pseudonana CCMP1335]	-	-	-	-	-	-	-
gene_10348	675	184.667	11.0667	2.91	-1.92713	8.57189e-09	6.5695e-08	yes	Os06g0171800	Fanconi-associated nuclease 1-like protein [Auxenochlorella protothecoides]	-	-	-	-	-	-	-
gene_10352	36	88.6667	4.33667	9.55667	1.13992	0.000445498	0.00141659	yes	Tgds	NAD(P)-binding Rossmann-fold superfamily protein [Klebsormidium flaccidum]	-	-	-	-	-	-	-
gene_10354	1993	908.333	83.93	34.94	-1.26431	3.76179e-06	1.88434e-05	yes	MIP	zincin, partial [Fragilariopsis cylindrus CCMP1102]	-	-	-	-	-	-	-
gene_10357	2088.67	611.667	75.23	20.4867	-1.87662	2.03475e-13	2.86661e-12	yes	HAC1	DUF906-domain-containing protein [Fragilariopsis cylindrus CCMP1102]	-	-	-	-	GO:0005622//intracellular;GO:0005623//cell;GO:0043229//intracellular organelle;GO:0044464//cell part;GO:0043226//organelle;GO:0044424//intracellular part;GO:0043227//membrane-bounded organelle;GO:0043231//intracellular membrane-bounded organelle	GO:0016410//N-acyltransferase activity;GO:0003824//catalytic activity;GO:0008080//N-acetyltransferase activity;GO:0016740//transferase activity;GO:0005488//binding;GO:0043167//ion binding;GO:0043169//cation binding;GO:0046872//metal ion binding;GO:0016747//transferase activity, transferring acyl groups other than amino-acyl groups;GO:0016407//acetyltransferase activity;GO:0090595//acetyl-CoA:L-ly…	GO:0043933//macromolecular complex subunit organization;GO:1902589//single-organism organelle organization;GO:0044763//single-organism cellular process;GO:0016569//covalent chromatin modification;GO:0016043//cellular component organization;GO:0036211//protein modification process;GO:0019222//regulation of metabolic process;GO:0016568//chromatin modification;GO:0016570//histone modification;GO:004…
gene_10358	18.6667	4.33333	5.71	1.18333	-2.27063	4.4769e-05	0.000179576	yes	GTE9	DUF906-domain-containing protein [Fragilariopsis cylindrus CCMP1102]	-	-	-	-	GO:0044424//intracellular part;GO:0044464//cell part;GO:0043229//intracellular organelle;GO:0043226//organelle;GO:0005623//cell;GO:0043231//intracellular membrane-bounded organelle;GO:0005622//intracellular;GO:0043227//membrane-bounded organelle	GO:0090595//acetyl-CoA:L-lysine N6-acetyltransferase;GO:0008080//N-acetyltransferase activity;GO:0016747//transferase activity, transferring acyl groups other than amino-acyl groups;GO:0046914//transition metal ion binding;GO:0003824//catalytic activity;GO:0016746//transferase activity, transferring acyl groups;GO:0043169//cation binding;GO:0005488//binding;GO:0043167//ion binding;GO:0016410//N-a…	GO:0050789//regulation of biological process;GO:0010468//regulation of gene expression;GO:0051276//chromosome organization;GO:0044267//cellular protein metabolic process;GO:0071704//organic substance metabolic process;GO:0006996//organelle organization;GO:0019538//protein metabolic process;GO:0044238//primary metabolic process;GO:0016570//histone modification;GO:0044237//cellular metabolic proces…
gene_10362	6461	2887.33	97.2133	40.4033	-1.26668	2.94855e-07	1.77376e-06	yes	HAC1	DUF906-domain-containing protein [Fragilariopsis cylindrus CCMP1102]	-	-	-	-	-	-	GO:0008152//metabolic process
gene_10365	2143.33	675.333	37.21	10.8867	-1.77313	2.25292e-12	2.80299e-11	yes	-	TPR-like protein [Fragilariopsis cylindrus CCMP1102]	-	-	-	-	-	-	-
gene_10368	60	257.667	9.27	34.9733	1.91561	3.83414e-10	3.53467e-09	yes	-	predicted protein [Thalassiosira pseudonana CCMP1335]	-	-	-	-	-	-	-
gene_10369	577.667	297.667	15.2633	7.43667	-1.03734	0.00027501	0.000921457	yes	-	predicted protein [Thalassiosira pseudonana CCMP1335]	-	-	-	-	-	-	-
gene_10380	109.333	328.333	10.4467	29.6167	1.50337	1.86562e-07	1.15308e-06	yes	dnaJ	PREDICTED: chaperone protein dnaJ 11, chloroplastic-like [Nicotiana sylvestris]	-	-	-	-	-	-	-
gene_10381	625.333	145.667	109.96	23.8567	-2.20451	2.97128e-16	5.70249e-15	yes	ftsH1	P-loop containing nucleoside triphosphate hydrolase protein, partial [Fragilariopsis cylindrus CCMP1102]	-	-	-	-	-	-	-
gene_10385	247.333	715.667	24.0767	63.9133	1.40848	3.74647e-09	3.01396e-08	yes	-	predicted protein [Thalassiosira pseudonana CCMP1335]	-	-	-	-	-	-	-
gene_10388	1814.67	8272	107.58	430.24	1.99973	9.21657e-14	1.3463e-12	yes	-	predicted protein [Thalassiosira pseudonana CCMP1335]	-	-	-	-	-	-	-
gene_10390	418	142.667	14.3467	4.59	-1.64415	2.12063e-07	1.29951e-06	yes	-	predicted protein [Thalassiosira pseudonana CCMP1335]	-	-	-	-	-	-	-
gene_10392	2168.33	775.333	43.3967	14.33	-1.59855	2.00999e-11	2.20065e-10	yes	dhkG	serine/threonine protein kinase with two-component sensor domain [Klebsormidium flaccidum]	-	-	-	-	-	-	-
gene_104	1534.33	792.62	40.1733	19.33	-1.0554	1.35712e-05	6.07768e-05	yes	dhkG	serine/threonine protein kinase with two-component sensor domain [Klebsormidium flaccidum]	-	-	-	-	-	-	-
gene_1040	8.66667	32	0.503333	1.64	1.70411	0.000130337	0.000469704	yes	-	predicted protein [Thalassiosira pseudonana CCMP1335]	-	-	-	-	-	-	-
gene_10401	24.3467	0.46	3.82667	0.0666667	-5.84298	2.52803e-13	3.51417e-12	yes	-	predicted protein [Thalassiosira pseudonana CCMP1335]	-	-	-	-	-	-	-
gene_10402	16.6667	2.33333	3.3	0.416667	-2.9855	1.7286e-06	9.21704e-06	yes	-	predicted protein [Thalassiosira pseudonana CCMP1335]	-	-	-	-	-	-	-
gene_10408	51.32	3.20667	9.02	0.483333	-4.22204	1.49064e-12	1.89096e-11	yes	-	predicted protein [Thalassiosira pseudonana CCMP1335]	-	-	-	-	-	-	-
gene_10409	21044.3	2807	269.733	33.6833	-3.00143	8.16851e-29	4.1922e-27	yes	At2g17140	TPR-like protein [Fragilariopsis cylindrus CCMP1102]	-	-	-	-	-	-	-
gene_10410	1317.33	119	124.517	10.63	-3.55013	2.06268e-31	1.21603e-29	yes	-	predicted protein [Thalassiosira pseudonana CCMP1335]	-	-	-	-	-	-	-
gene_10411	757	334	74.3233	30.3	-1.2945	4.94069e-08	3.31765e-07	yes	-	predicted protein [Thalassiosira pseudonana CCMP1335]	-	-	-	-	-	-	-
gene_10419	166	59.3333	26.8033	8.74	-1.61671	2.00447e-07	1.23491e-06	yes	Gyc88E	guanylate cyclase [Chlamydomonas reinhardtii]	-	-	-	-	-	-	-
gene_10420	52	257.333	4.33333	19.56	2.17436	3.2326e-13	4.44521e-12	yes	-	predicted protein [Thalassiosira pseudonana CCMP1335]	-	-	-	-	-	-	-
gene_10422	66.3333	784	3.5	36.4333	3.37983	2.58792e-24	1.00171e-22	yes	-	predicted protein [Thalassiosira pseudonana CCMP1335]	-	-	-	-	-	-	-
gene_10424	32.6667	16.6667	3.13667	1.49333	-1.0707	0.0241392	0.0487192	yes	dom	SNF2_N-domain-containing protein, partial [Fragilariopsis cylindrus CCMP1102]	-	-	-	-	-	GO:0005488//binding;GO:0097367//carbohydrate derivative binding;GO:0097159//organic cyclic compound binding;GO:0001883//purine nucleoside binding;GO:0036094//small molecule binding;GO:1901363//heterocyclic compound binding;GO:0001882//nucleoside binding;GO:0032550//purine ribonucleoside binding;GO:0032549//ribonucleoside binding	-
gene_10425	726.667	188	36.1633	8.64333	-2.06487	1.69104e-13	2.39411e-12	yes	STR6	Rhodanese-like domain-containing protein [Cynara cardunculus var. scolymus] [Cynara cardunculus]	-	-	-	-	-	-	-
gene_10427	565.667	251	12.46	5.10333	-1.28779	1.35288e-06	7.37445e-06	yes	-	predicted protein [Thalassiosira pseudonana CCMP1335]	-	-	-	-	-	-	-
gene_1043	295.667	1916.33	43.5133	253.64	2.54325	8.31467e-20	2.22292e-18	yes	-	hypothetical protein THAPS_263048 [Thalassiosira pseudonana CCMP1335]	-	-	-	-	-	-	-
gene_10430	401.667	120.333	26.7833	7.59333	-1.81853	1.29869e-09	1.12169e-08	yes	slr0305	SNARE_assoc-domain-containing protein, partial [Fragilariopsis cylindrus CCMP1102]	-	-	-	-	-	-	-
gene_10431	41.3333	4.33333	5.03667	0.493333	-3.35183	3.70857e-11	3.933e-10	yes	-	predicted protein [Thalassiosira pseudonana CCMP1335]	-	-	-	-	-	-	-
gene_10432	29	4	3.9	0.47	-3.05274	7.34454e-08	4.81099e-07	yes	-	predicted protein [Thalassiosira pseudonana CCMP1335]	-	-	-	-	-	-	-
gene_10434	554.333	283.333	95.3367	41.99	-1.18299	4.52241e-05	0.000180959	yes	-	predicted protein [Thalassiosira pseudonana CCMP1335]	-	-	-	-	-	-	-
gene_10435	1221.33	646.333	13.95	6.87333	-1.02118	2.26994e-05	9.66622e-05	yes	-	predicted protein [Thalassiosira pseudonana CCMP1335]	-	-	-	-	-	-	-
gene_10437	68.6667	32	7.77	3.51667	-1.14371	0.00873048	0.0202964	yes	bsn	endonuclease I, partial [Fragilariopsis cylindrus CCMP1102]	-	-	-	-	-	-	-
gene_10438	647.667	151.333	75.84	16.2267	-2.22459	1.85342e-16	3.64844e-15	yes	-	predicted protein [Thalassiosira pseudonana CCMP1335]	-	-	-	-	-	-	-
gene_10453	1172.33	474	89.05	33.1967	-1.42358	1.23007e-09	1.06563e-08	yes	-	ferric reductase 1 [Phaeodactylum tricornutum CCAP 1055/1]	-	-	-	-	-	-	-
gene_10458	346.667	823	47.69	102.653	1.10602	2.15276e-06	1.12902e-05	yes	-	Gamma-secretase aspartyl protease complex, presenilin enhancer-2 subunit [Nannochloropsis gaditana]	-	-	-	-	-	-	-
gene_1046	11176.2	443.117	91.9033	3.28667	-4.80542	9.3677e-62	1.76543e-59	yes	olpB	Mucin-1 [Symbiodinium microadriaticum]	-	-	-	-	-	-	-
gene_10460	451.667	165.333	17.1167	5.88	-1.54151	4.61636e-08	3.12175e-07	yes	chd8	chromodomain-helicase [Thalassiosira pseudonana CCMP1335]	-	-	-	-	GO:0044424//intracellular part;GO:0005622//intracellular;GO:0005623//cell;GO:0043231//intracellular membrane-bounded organelle;GO:0044464//cell part;GO:0043227//membrane-bounded organelle;GO:0043229//intracellular organelle;GO:0043226//organelle	GO:0032550//purine ribonucleoside binding;GO:0097159//organic cyclic compound binding;GO:0036094//small molecule binding;GO:0001882//nucleoside binding;GO:0097367//carbohydrate derivative binding;GO:0005488//binding;GO:0001883//purine nucleoside binding;GO:1901363//heterocyclic compound binding;GO:0032549//ribonucleoside binding	-
gene_10461	87.6667	32.6667	13.1767	4.53667	-1.53828	5.94948e-06	2.86172e-05	yes	BRPF3	Bromodomain-containing protein, partial [Fragilariopsis cylindrus CCMP1102]	-	-	-	-	-	-	-
gene_10463	437	1184.67	24.04	59.16	1.29919	2.80005e-08	1.98089e-07	yes	P4HA2	regulator of telomere elongation helicase [Emiliania huxleyi CCMP1516]	Metabolism	Amino acid metabolism;Global and Overview	ko01100//Metabolic pathways;ko00330//Arginine and proline metabolism	K00472	-	GO:0003824//catalytic activity;GO:0016491//oxidoreductase activity	-
gene_10468	2572.67	11308.3	86.51	359.833	2.05639	1.49324e-13	2.13245e-12	yes	terD	stress protein [Chrysochromulina sp. CCMP291]	-	-	-	-	-	-	-
gene_10470	393	1247.33	32.08	90.9533	1.50345	4.1118e-10	3.76947e-09	yes	RTFDC1	predicted protein [Thalassiosira pseudonana CCMP1335]	-	-	-	-	-	-	-
gene_10471	42.6667	15.3333	3.77	1.25	-1.59264	5.54763e-05	0.000216924	yes	COQ2	4-hydroxybenzoate polyprenyl transferase [Fragilariopsis cylindrus CCMP1102]	Metabolism	Global and Overview;Metabolism of cofactors and vitamins	ko01100//Metabolic pathways;ko01110//Biosynthesis of secondary metabolites;ko00130//Ubiquinone and other terpenoid-quinone biosynthesis	K06125	-	-	GO:0008152//metabolic process
gene_10474	243.333	829.667	15.0833	46.4	1.62117	1.37976e-09	1.18637e-08	yes	tyrS	tyrosyl-tRNA synthetase [Fragilariopsis cylindrus CCMP1102]	Genetic Information Processing	Translation	ko00970//Aminoacyl-tRNA biosynthesis	K01866	GO:0044464//cell part;GO:0005623//cell;GO:0044424//intracellular part;GO:0005622//intracellular	GO:0005488//binding;GO:0097367//carbohydrate derivative binding;GO:0097159//organic cyclic compound binding;GO:0003676//nucleic acid binding;GO:0016876//ligase activity, forming aminoacyl-tRNA and related compounds;GO:0032549//ribonucleoside binding;GO:0036094//small molecule binding;GO:1901363//heterocyclic compound binding;GO:0001882//nucleoside binding;GO:0016875//ligase activity, forming carb…	GO:0044249//cellular biosynthetic process;GO:0006520//cellular amino acid metabolic process;GO:0043039//tRNA aminoacylation;GO:0019752//carboxylic acid metabolic process;GO:0006418//tRNA aminoacylation for protein translation;GO:0016070//RNA metabolic process;GO:0009059//macromolecule biosynthetic process;GO:0043043//peptide biosynthetic process;GO:0034641//cellular nitrogen compound metabolic pr…
gene_10475	3	22.3333	0.72	5.45333	2.92107	2.75721e-06	1.41315e-05	yes	-	predicted protein [Thalassiosira pseudonana CCMP1335]	-	-	-	-	-	-	-
gene_10476	1028.67	531	45.91	22.0267	-1.05956	1.2645e-05	5.70515e-05	yes	-	predicted protein [Thalassiosira pseudonana CCMP1335]	-	-	-	-	-	-	-
gene_10479	468	69.6667	23.7333	3.22667	-2.8788	3.89586e-25	1.57147e-23	yes	-	predicted protein [Thalassiosira pseudonana CCMP1335]	-	-	-	-	-	-	-
gene_1048	26.3333	2.33333	0.49	0.0433333	-3.49923	3.07027e-07	1.83832e-06	yes	Chia	chitinase [Thalassiosira pseudonana CCMP1335]	Metabolism	Carbohydrate metabolism;Global and Overview	ko01100//Metabolic pathways;ko00520//Amino sugar and nucleotide sugar metabolism	K01183	-	-	-
gene_10480	3	16	0.23	0.94	2.03103	0.00378014	0.00967204	yes	-	predicted protein [Thalassiosira pseudonana CCMP1335]	-	-	-	-	-	-	-
gene_10481	70	266.333	3.95	13.8767	1.81274	1.3777e-10	1.34906e-09	yes	-	predicted protein [Thalassiosira pseudonana CCMP1335]	-	-	-	-	-	-	-
gene_10482	244.667	1213.33	20.58	90.9567	2.14394	2.19784e-13	3.07377e-12	yes	-	predicted protein [Thalassiosira pseudonana CCMP1335]	-	-	-	-	-	-	-
gene_10486	7	40.6667	0.61	3.49	2.51635	2.74349e-06	1.40674e-05	yes	ftsY	signal recognition particle alpha [Thalassiosira pseudonana CCMP1335]	Genetic Information Processing	Folding, sorting and degradation	ko03060//Protein export	K03110	-	-	GO:0044699//single-organism process;GO:0016043//cellular component organization;GO:0006810//transport;GO:1902578//single-organism localization;GO:0046907//intracellular transport;GO:0006605//protein targeting;GO:0044802//single-organism membrane organization;GO:0051641//cellular localization;GO:0070727//cellular macromolecule localization;GO:1902582//single-organism intracellular transport;GO:000…
gene_10498	58.8333	133	2.73	5.75667	1.07633	0.000557832	0.00172904	yes	-	predicted protein [Thalassiosira pseudonana CCMP1335]	-	-	-	-	-	-	-
gene_10504	10333.2	3606.83	1214.79	382.737	-1.66628	7.02588e-11	7.17314e-10	yes	pflA	pyruvate formate-lyase activating enzyme [Volvox carteri f. nagariensis]	-	-	-	-	-	-	-
gene_10506	12560.9	6665.11	451.66	220.707	-1.03311	0.000251238	0.000848981	yes	pflB	formate C-acetyltransferase [Monoraphidium neglectum]	Metabolism	Global and Overview;Carbohydrate metabolism	ko01100//Metabolic pathways;ko01120//Microbial metabolism in diverse environments;ko00620//Pyruvate metabolism;ko00640//Propanoate metabolism;ko00650//Butanoate metabolism	K00656	-	GO:0003824//catalytic activity;GO:0016746//transferase activity, transferring acyl groups;GO:0016740//transferase activity	GO:0008152//metabolic process
gene_10507	16194.8	4821.67	1779.18	478.263	-1.89534	7.54745e-13	1.00075e-11	yes	act	pyruvate formate-lyase activating enzyme [Volvox carteri f. nagariensis]	-	-	-	-	-	-	-
gene_1051	628.333	1838.33	80.0667	218.88	1.45087	9.2119e-09	7.03187e-08	yes	-	predicted protein [Thalassiosira pseudonana CCMP1335]	-	-	-	-	-	-	-
gene_10510	3003.43	921.51	60.8533	17.5767	-1.79167	7.69569e-08	5.02383e-07	yes	-	nuclear cap-binding protein subunit 1 [Nannochloropsis gaditana]	-	-	-	-	-	-	-
gene_10519	26	61	7.85333	17.0467	1.11811	0.00261808	0.00696539	yes	HI_0882	DUF208-domain-containing protein [Fragilariopsis cylindrus CCMP1102]	-	-	-	-	-	-	-
gene_10522	5.66667	21.3333	0.396667	1.39333	1.81254	0.00217881	0.00591024	yes	-	predicted protein [Thalassiosira pseudonana CCMP1335]	-	-	-	-	-	-	-
gene_10526	557.667	2176.33	14.0867	52.7667	1.9053	6.48461e-09	5.05404e-08	yes	-	predicted protein [Thalassiosira pseudonana CCMP1335]	-	-	-	-	-	-	-
gene_10528	6222	1186.67	20.34	3.52333	-2.52931	2.83146e-25	1.16252e-23	yes	-	PREDICTED: formin-like protein 3 [Cucumis sativus]	-	-	-	-	-	-	-
gene_10530	2126.67	801.667	167.17	57.5967	-1.53726	6.83857e-11	7.0193e-10	yes	-	predicted protein [Thalassiosira pseudonana CCMP1335]	-	-	-	-	-	-	-
gene_10531	262.667	1336.33	16.7833	79.7267	2.24803	2.79493e-11	3.00566e-10	yes	-	Nuclear cap-binding protein subunit 2-A [Symbiodinium microadriaticum]	-	-	-	-	-	-	-
gene_10533	1330.67	3014.33	43.1933	90.1667	1.06179	6.43922e-06	3.07414e-05	yes	-	expressed protein [Aureococcus anophagefferens]	-	-	-	-	-	-	-
gene_10540	0.333333	7	0.0433333	0.65	3.90689	0.000762055	0.00229816	yes	-	predicted protein [Thalassiosira pseudonana CCMP1335]	-	-	-	-	-	-	-
gene_10541	32.1033	106.653	3.75	11.1967	1.57811	1.75985e-06	9.37037e-06	yes	-	predicted protein [Thalassiosira pseudonana CCMP1335]	-	-	-	-	-	-	-
gene_10542	1429	3383.67	90.6933	196.2	1.11326	1.48123e-06	8.00576e-06	yes	THAPSDRAFT_30178	YjeF N-terminal domain-like protein [Fragilariopsis cylindrus CCMP1102]	Metabolism	Global and Overview;Metabolism of cofactors and vitamins	ko01100//Metabolic pathways;ko01120//Microbial metabolism in diverse environments;ko00750//Vitamin B6 metabolism	K00275	-	-	-
gene_10544	1340.33	687.333	69.34	32.5933	-1.08911	2.14683e-06	1.12642e-05	yes	GTF2E1	TFIIE_alpha-domain-containing protein [Fragilariopsis cylindrus CCMP1102]	Genetic Information Processing	Transcription	ko03022//Basal transcription factors	K03136	-	-	-
gene_10545	3158	1005	75.5933	22.87	-1.7248	1.34165e-07	8.4374e-07	yes	-	predicted protein [Thalassiosira pseudonana CCMP1335]	-	-	-	-	-	-	-
gene_10546	8418	1002.33	278.99	31.0367	-3.16817	7.96302e-32	4.79282e-30	yes	-	predicted protein [Thalassiosira pseudonana CCMP1335]	-	-	-	-	-	-	-
gene_10547	712.667	380	19.9567	9.93667	-1.00604	0.000116252	0.000423591	yes	-	predicted protein [Thalassiosira pseudonana CCMP1335]	-	-	-	-	-	-	-
gene_10551	1471.33	626.667	150.11	59.8967	-1.32547	3.02249e-07	1.81539e-06	yes	mlkA	Pkinase-domain-containing protein, partial [Fragilariopsis cylindrus CCMP1102]	-	-	-	-	-	GO:0004672//protein kinase activity;GO:0003824//catalytic activity;GO:0016773//phosphotransferase activity, alcohol group as acceptor;GO:0016301//kinase activity;GO:0016772//transferase activity, transferring phosphorus-containing groups;GO:0016740//transferase activity	GO:0009987//cellular process;GO:0044237//cellular metabolic process;GO:0019538//protein metabolic process;GO:0006464//cellular protein modification process;GO:0043412//macromolecule modification;GO:0044260//cellular macromolecule metabolic process;GO:0044238//primary metabolic process;GO:0071704//organic substance metabolic process;GO:0044267//cellular protein metabolic process;GO:0043170//macrom…
gene_10558	373.667	2547.33	20.9567	130.537	2.63897	2.7661e-14	4.27407e-13	yes	-	predicted protein [Thalassiosira pseudonana CCMP1335]	Metabolism	Amino acid metabolism	ko00310//Lysine degradation	K09188	-	-	-
gene_10559	920.333	427.667	35.5933	15.52	-1.19748	3.79919e-06	1.90141e-05	yes	RAN1	copper transporter, ATP dependent [Thalassiosira pseudonana CCMP1335]	-	-	-	-	-	GO:0043167//ion binding;GO:0005488//binding	GO:1902578//single-organism localization;GO:0051179//localization;GO:0051234//establishment of localization;GO:0006810//transport;GO:0044765//single-organism transport;GO:0044699//single-organism process;GO:0006812//cation transport;GO:0006811//ion transport
gene_10562	4709.67	2498	233.98	111.477	-1.06964	0.000139809	0.00050148	yes	pgk-1	phosphoglycerate kinase [Thalassiosira pseudonana CCMP1335]	Metabolism	Global and Overview;Energy metabolism;Carbohydrate metabolism	ko01100//Metabolic pathways;ko01110//Biosynthesis of secondary metabolites;ko01130//Biosynthesis of antibiotics;ko01120//Microbial metabolism in diverse environments;ko01230//Biosynthesis of amino acids;ko01200//Carbon metabolism;ko00010//Glycolysis / Gluconeogenesis;ko00710//Carbon fixation in photosynthetic organisms	K00927	-	GO:0032550//purine ribonucleoside binding;GO:0003824//catalytic activity;GO:0032549//ribonucleoside binding;GO:0097367//carbohydrate derivative binding;GO:1901363//heterocyclic compound binding;GO:0016740//transferase activity;GO:0097159//organic cyclic compound binding;GO:0016772//transferase activity, transferring phosphorus-containing groups;GO:0001882//nucleoside binding;GO:0016757//transfera…	GO:0046483//heterocycle metabolic process;GO:0006090//pyruvate metabolic process;GO:0044699//single-organism process;GO:0051186//cofactor metabolic process;GO:0019362//pyridine nucleotide metabolic process;GO:0006807//nitrogen compound metabolic process;GO:0071704//organic substance metabolic process;GO:0009987//cellular process;GO:0006139//nucleobase-containing compound metabolic process;GO:0006…
gene_10564	2517	987	74.71	27.2267	-1.45628	3.27473e-09	2.66428e-08	yes	URE	urease, urea [Thalassiosira pseudonana CCMP1335]	Metabolism	Amino acid metabolism;Nucleotide metabolism;Global and Overview	ko01100//Metabolic pathways;ko01120//Microbial metabolism in diverse environments;ko00230//Purine metabolism;ko00220//Arginine biosynthesis	K01427	-	GO:0046872//metal ion binding;GO:0043167//ion binding;GO:0046914//transition metal ion binding;GO:0016787//hydrolase activity;GO:0003824//catalytic activity;GO:0016811//hydrolase activity, acting on carbon-nitrogen (but not peptide) bonds, in linear amides;GO:0043169//cation binding;GO:0016810//hydrolase activity, acting on carbon-nitrogen (but not peptide) bonds;GO:0005488//binding	GO:0044710//single-organism metabolic process;GO:0044281//small molecule metabolic process;GO:0034641//cellular nitrogen compound metabolic process;GO:0071704//organic substance metabolic process;GO:0019627//urea metabolic process;GO:0008152//metabolic process;GO:0044237//cellular metabolic process;GO:1901564//organonitrogen compound metabolic process;GO:0071941//nitrogen cycle metabolic process;…
gene_10565	133	33.3333	36.3733	8.49667	-2.09791	3.05549e-09	2.50185e-08	yes	rsph1	MORN repeat-containing protein 3 [Symbiodinium microadriaticum]	-	-	-	-	-	-	-
gene_10568	91.3333	361.333	3.98333	14.9333	1.90649	2.84862e-06	1.45481e-05	yes	-	predicted protein [Thalassiosira pseudonana CCMP1335]	-	-	-	-	-	-	-
gene_1057	10	90.3333	1.46	11.4433	2.97047	1.52086e-12	1.92505e-11	yes	SFH2	Sec14-like protein [Thalassiosira pseudonana CCMP1335]	-	-	-	-	-	-	-
gene_10570	3108.67	1227.33	155.093	55.8333	-1.47394	4.50237e-10	4.10137e-09	yes	ATL4	PREDICTED: RING-H2 finger protein ATL29 [Sesamum indicum]	-	-	-	-	-	-	-
gene_10579	1418.67	4258	136.85	353.84	1.3705	6.48875e-06	3.09522e-05	yes	-	predicted protein [Thalassiosira pseudonana CCMP1335]	-	-	-	-	-	-	-
gene_1058	50.6667	132	5.85333	13.9833	1.25638	5.50995e-05	0.000215729	yes	HI_1010	ketose-bisphosphate aldolase class-II family protein [Klebsormidium flaccidum]	-	-	-	-	-	GO:0016491//oxidoreductase activity;GO:0003824//catalytic activity;GO:0048037//cofactor binding;GO:0005488//binding	GO:0044710//single-organism metabolic process;GO:0008152//metabolic process;GO:0044699//single-organism process
gene_10581	970.667	3607.67	117.297	382.34	1.70469	9.02827e-11	9.1043e-10	yes	-	predicted protein [Thalassiosira pseudonana CCMP1335]	-	-	-	-	-	-	-
gene_10583	3166	11382.7	144.907	486.197	1.74642	5.34808e-12	6.29289e-11	yes	-	predicted protein [Thalassiosira pseudonana CCMP1335]	-	-	-	-	-	-	-
gene_10584	1244.67	4722.67	148.03	504.463	1.76886	1.38093e-12	1.76195e-11	yes	Os03g0405900	thioredoxin-like protein [Fragilariopsis cylindrus CCMP1102]	-	-	-	-	-	-	-
gene_10586	1909.33	820	46.5967	18.6167	-1.32363	6.13667e-07	3.51681e-06	yes	At1g62590	TPR-like protein [Fragilariopsis cylindrus CCMP1102]	-	-	-	-	-	-	-
gene_10587	646.667	2459.33	42.37	148.6	1.81032	2.71591e-12	3.34284e-11	yes	-	exostosin [Chrysochromulina sp. CCMP291]	-	-	-	-	-	-	-
gene_10590	7945	28811	819.717	2482.76	1.59875	1.08563e-05	4.95452e-05	yes	gst-8	glutathione s-transferase [Thalassiosira pseudonana CCMP1335]	Genetic Information Processing	Translation	ko03015//mRNA surveillance pathway	K14401	-	-	-
gene_10596	55.3333	298.667	3.10667	15.3133	2.30135	8.34475e-15	1.3588e-13	yes	-	predicted protein [Thalassiosira pseudonana CCMP1335]	-	-	-	-	-	-	-
gene_10597	95.6667	243	6.17	14.84	1.26615	3.59601e-05	0.000147012	yes	glf	UDP galactopyranose mutase [Thalassiosira pseudonana CCMP1335]	Metabolism	Carbohydrate metabolism	ko00520//Amino sugar and nucleotide sugar metabolism;ko00052//Galactose metabolism	K01854	-	-	-
gene_1060	628.333	2955.33	23.93	103.897	2.11826	1.51414e-16	3.00113e-15	yes	SDIR1	PREDICTED: NEP1-interacting protein-like 2 isoform X1 [Ziziphus jujuba]	-	-	-	-	GO:0043226//organelle;GO:0043227//membrane-bounded organelle	-	GO:0044699//single-organism process;GO:1901700//response to oxygen-containing compound;GO:0044763//single-organism cellular process;GO:0044260//cellular macromolecule metabolic process;GO:0008152//metabolic process;GO:0044238//primary metabolic process;GO:0050896//response to stimulus;GO:0006950//response to stress;GO:0044237//cellular metabolic process;GO:0071704//organic substance metabolic pro…
gene_10602	379.38	848.017	24.5433	51.1267	1.05874	1.20662e-05	5.46759e-05	yes	-	predicted protein [Thalassiosira pseudonana CCMP1335]	-	-	-	-	-	-	-
gene_10605	1874.33	746.667	25.4433	9.51667	-1.41876	5.72586e-08	3.80709e-07	yes	-	predicted protein [Thalassiosira pseudonana CCMP1335]	-	-	-	-	-	-	-
gene_10607	516.333	1600	31.5467	89.85	1.51003	1.93512e-10	1.85849e-09	yes	tmem184C	DUF300-domain-containing protein, partial [Fragilariopsis cylindrus CCMP1102]	-	-	-	-	-	-	-
gene_10608	319	137.667	21.9533	8.81667	-1.31613	1.55406e-06	8.35226e-06	yes	pmrA	transporter belonging to the MFS superfamily [Thalassiosira pseudonana CCMP1335]	-	-	-	-	-	-	-
gene_10609	1166.67	154.333	24.97	3.10333	-3.00831	4.03067e-27	1.89129e-25	yes	-	predicted protein [Thalassiosira pseudonana CCMP1335]	-	-	-	-	-	-	-
gene_1061	816.667	255	29.92	8.56	-1.80543	5.87025e-06	2.82835e-05	yes	-	PREDICTED: suppressor protein SRP40-like isoform X2 [Phoenix dactylifera]	-	-	-	-	-	-	-
gene_10610	45	23.3333	2.58333	1.25	-1.04731	0.00901985	0.020851	yes	phr	Cryptochrome/photolyase FAD-binding domain-containing protein [Fragilariopsis cylindrus CCMP1102]	-	-	-	-	-	-	-
gene_10611	531	259.333	19.4133	8.95333	-1.11655	6.87519e-05	0.000263282	yes	-	sam-dependent methyltransferase, partial [Chrysochromulina sp. CCMP291]	-	-	-	-	-	-	-
gene_10612	57	130	4.87333	10.0133	1.03894	0.000772235	0.00232398	yes	Exd2	PREDICTED: protein RRP6-like 3 isoform X2 [Cucumis melo]	-	-	-	-	-	-	-
gene_10617	1172	330	48.0833	12.4767	-1.9463	1.48147e-14	2.36213e-13	yes	-	predicted protein [Thalassiosira pseudonana CCMP1335]	-	-	-	-	-	-	-
gene_10619	1185.33	2821.33	12.61	27.1133	1.10443	4.4261e-06	2.18849e-05	yes	IDM1	Pentapeptide repeat [Ectocarpus siliculosus]	-	-	-	-	-	-	-
gene_10622	1312	3170.33	106.377	236.013	1.14969	9.16679e-07	5.12556e-06	yes	-	predicted protein [Thalassiosira pseudonana CCMP1335]	-	-	-	-	-	-	-
gene_10623	1800.67	827.333	43.08	18.59	-1.21249	2.22451e-06	1.16347e-05	yes	ssr2	chromatin remodeling-related protein [Phaeodactylum tricornutum CCAP 1055/1]	-	-	-	-	-	-	-
gene_10624	140.667	58.6667	8.9	3.53333	-1.33278	0.000144323	0.0005159	yes	-	predicted protein [Thalassiosira pseudonana CCMP1335]	-	-	-	-	-	-	-
gene_10629	36.3333	88	0.856667	1.92333	1.1668	0.000652279	0.00199378	yes	-	predicted protein [Thalassiosira pseudonana CCMP1335]	-	-	-	-	-	-	-
gene_1063	63.3333	192	2.98	8.67667	1.54183	5.14058e-05	0.00020294	yes	sll0182	ABC transporter, ATP binding protein [Thalassiosira pseudonana CCMP1335]	-	-	-	-	-	-	-
gene_10630	10.3333	1242	0.43	48.9733	6.83152	6.231e-79	2.55827e-76	yes	-	L domain-like protein [Fragilariopsis cylindrus CCMP1102]	-	-	-	-	-	-	-
gene_10631	685	266.667	32.9833	11.6133	-1.50596	4.53022e-09	3.60162e-08	yes	EXO1	exonuclease 1 [Thalassiosira pseudonana CCMP1335]	Genetic Information Processing	Replication and repair	ko03430//Mismatch repair	K10746	-	-	-
gene_10636	64	15	10.8033	2.37	-2.18852	1.08053e-05	4.93318e-05	yes	yfmL	DEAD/DEAH box type DNA/RNA helicase [Fragilariopsis cylindrus CCMP1102]	-	-	-	-	-	GO:0097159//organic cyclic compound binding;GO:0005488//binding;GO:1901363//heterocyclic compound binding	-
gene_10639	251.333	17.6667	48.5733	3.04333	-3.99644	3.53215e-23	1.22306e-21	yes	-	predicted protein [Thalassiosira pseudonana CCMP1335]	-	-	-	-	-	-	-
gene_10643	1304.37	416.273	280.103	75.1767	-1.8976	1.86541e-06	9.86873e-06	yes	-	copper expressed protein 2 [Thalassiosira pseudonana]	-	-	-	-	-	-	-
gene_10644	768.587	381.887	89.3933	41.4333	-1.10938	0.000203997	0.000703247	yes	-	predicted protein [Thalassiosira pseudonana CCMP1335]	-	-	-	-	-	-	-
gene_10645	17568.5	112502	1515.98	8248.42	2.44386	6.5497e-13	8.74511e-12	yes	-	copper expressed protein 6 [Thalassiosira pseudonana]	-	-	-	-	-	-	-
gene_10648	2550.16	18022	250.017	1536.43	2.61949	3.52862e-20	9.70454e-19	yes	-	copper expressed protein 7 [Thalassiosira pseudonana]	-	-	-	-	-	-	-
gene_10649	62.4133	23.1133	5.49	1.95	-1.49333	0.00185481	0.00511219	yes	-	Multidrug and toxin extrusion protein 1 [Symbiodinium microadriaticum]	-	-	-	-	-	-	-
gene_10652	14.3333	5.33333	0.916667	0.3	-1.61143	0.0194118	0.0403761	yes	DTX46	enhanced disease susceptibility 5-like protein [Phaeodactylum tricornutum CCAP 1055/1]	-	-	-	-	-	-	-
gene_10656	2089.67	29986.7	254.427	3176.2	3.64198	2.956e-35	2.02275e-33	yes	-	predicted protein [Thalassiosira pseudonana CCMP1335]	-	-	-	-	-	-	-
gene_10657	159	1321.67	30.47	228.227	2.90501	3.7637e-25	1.52889e-23	yes	-	predicted protein [Thalassiosira pseudonana CCMP1335]	-	-	-	-	-	-	-
gene_10658	3716	14570	209.157	762.62	1.86638	1.01085e-13	1.46726e-12	yes	-	predicted protein [Thalassiosira pseudonana CCMP1335]	-	-	-	-	-	-	-
gene_10660	3826.67	39725.3	175.813	1655.52	3.23517	4.813e-20	1.30804e-18	yes	-	predicted protein [Thalassiosira pseudonana CCMP1335]	-	-	-	-	-	-	-
gene_10663	1305.67	459.667	29.7667	9.95333	-1.58045	3.79363e-08	2.60057e-07	yes	-	predicted protein [Thalassiosira pseudonana CCMP1335]	-	-	-	-	-	-	-
gene_10666	252	1345.67	13.6933	68.6133	2.32502	1.5969e-13	2.27203e-12	yes	-	Replicase polyprotein 1a [Symbiodinium microadriaticum]	-	-	-	-	-	-	-
gene_10669	452.667	228.333	26.5333	12.4867	-1.08742	4.63631e-05	0.000185002	yes	-	predicted protein [Thalassiosira pseudonana CCMP1335]	-	-	-	-	-	-	-
gene_10670	803.333	2007.33	57.4667	132.77	1.20813	3.92721e-07	2.31881e-06	yes	-	Resolvase, N-terminal [Klebsormidium flaccidum]	-	-	-	-	-	-	-
gene_10674	6260.33	2105.67	124.25	38.5533	-1.68832	0.000222136	0.00075912	yes	RH13	P-loop containing nucleoside triphosphate hydrolase protein [Fragilariopsis cylindrus CCMP1102]	-	-	-	-	-	-	-
gene_10676	804.333	2486.67	52.1633	145.35	1.47842	3.58134e-10	3.32292e-09	yes	-	Replicase polyprotein 1a [Symbiodinium microadriaticum]	-	-	-	-	-	-	-
gene_10678	4251.67	1088.33	45.3467	10.7033	-2.08294	2.83326e-16	5.4558e-15	yes	-	predicted protein [Thalassiosira pseudonana CCMP1335]	-	-	-	-	-	-	-
gene_10681	842	349.333	18.5933	7.27667	-1.35344	5.714e-07	3.28334e-06	yes	-	predicted protein [Thalassiosira pseudonana CCMP1335]	-	-	-	-	-	-	-
gene_10685	66	36	5.95	2.97	-1.00243	0.00389079	0.00990226	yes	-	predicted protein [Thalassiosira pseudonana CCMP1335]	-	-	-	-	-	-	-
gene_10692	806.333	242	45.7133	12.43	-1.87879	3.82492e-15	6.4098e-14	yes	-	predicted protein [Thalassiosira pseudonana CCMP1335]	-	-	-	-	-	-	-
gene_10694	1575	147	73.4633	6.24333	-3.55664	1.92623e-36	1.35024e-34	yes	-	predicted protein [Thalassiosira pseudonana CCMP1335]	-	-	-	-	-	-	-
gene_10696	719.333	346.667	42.58	18.88	-1.17332	1.61899e-06	8.68094e-06	yes	-	Protein NLRC3 [Symbiodinium microadriaticum]	-	-	-	-	-	-	-
gene_10701	409.333	109.333	26.6967	6.68	-1.99874	1.77744e-12	2.22829e-11	yes	-	predicted protein [Thalassiosira pseudonana CCMP1335]	-	-	-	-	-	-	-
gene_10706	34.3333	307.667	6.8	53.8433	2.98516	5.22142e-21	1.52349e-19	yes	-	predicted protein [Thalassiosira pseudonana CCMP1335]	-	-	-	-	-	-	-
gene_10710	174	1471.67	11.4233	87.38	2.93532	2.22044e-29	1.19841e-27	yes	-	predicted protein [Thalassiosira pseudonana CCMP1335]	-	-	-	-	-	-	-
gene_10712	172.667	433.333	8.69	19.91	1.19607	1.20113e-06	6.57849e-06	yes	-	predicted protein [Thalassiosira pseudonana CCMP1335]	-	-	-	-	-	-	-
gene_10713	6288.33	3252.67	246.89	116.52	-1.08329	5.3627e-05	0.000210624	yes	Pcca	carboxylase propionyl-coa carboxylase [Phaeodactylum tricornutum CCAP 1055/1]	Metabolism	Carbohydrate metabolism;Lipid metabolism;Global and Overview	ko01100//Metabolic pathways;ko01110//Biosynthesis of secondary metabolites;ko01130//Biosynthesis of antibiotics;ko01120//Microbial metabolism in diverse environments;ko01200//Carbon metabolism;ko00620//Pyruvate metabolism;ko01212//Fatty acid metabolism;ko00640//Propanoate metabolism;ko00061//Fatty acid biosynthesis	K01961	-	GO:0003824//catalytic activity;GO:0016874//ligase activity	-
gene_10714	46.3333	20	6.86667	2.62667	-1.38638	0.000359946	0.00117331	yes	FUT13	Fucosyltransferase (ISS) [Ostreococcus tauri]	-	-	-	-	GO:0016020//membrane	GO:0003824//catalytic activity;GO:0016740//transferase activity	GO:0044699//single-organism process;GO:0071704//organic substance metabolic process;GO:0044710//single-organism metabolic process;GO:0008152//metabolic process;GO:0005975//carbohydrate metabolic process;GO:0044238//primary metabolic process;GO:0044723//single-organism carbohydrate metabolic process
gene_10715	494	258.667	13.4467	6.48667	-1.0517	1.86482e-05	8.09284e-05	yes	-	predicted protein [Thalassiosira pseudonana CCMP1335]	-	-	-	-	-	-	-
gene_10719	27.6667	114.333	1.81333	7.19	1.98735	1.83657e-06	9.73406e-06	yes	-	predicted protein [Thalassiosira pseudonana CCMP1335]	-	-	-	-	-	-	-
gene_10724	131	67.6667	21.0467	10.1433	-1.05306	0.0047049	0.0117149	yes	CYR1	Adenylate cyclase [Symbiodinium microadriaticum]	-	-	-	-	-	-	-
gene_10730	58	401.667	5.23	32.8033	2.64896	3.57099e-17	7.49126e-16	yes	-	expressed protein [Aureococcus anophagefferens]	-	-	-	-	-	-	-
gene_10731	324	116	38.3	12.8133	-1.5797	3.46615e-08	2.39177e-07	yes	Wdfy3	beach-domain-containing protein, partial [Fragilariopsis cylindrus CCMP1102]	-	-	-	-	-	-	-
gene_10734	713.667	1716.33	95.7067	203.067	1.08526	1.28367e-05	5.78029e-05	yes	chmp1	charged multivesicular body protein [Fragilariopsis cylindrus CCMP1102]	Cellular Processes	Transport and catabolism	ko04144//Endocytosis	K12197	-	-	-
gene_10736	8.66667	34.6667	0.913333	3.32667	1.86486	0.000216603	0.000741754	yes	-	predicted protein [Thalassiosira pseudonana CCMP1335]	-	-	-	-	-	-	-
gene_10737	34.6667	84	5.2	10.6533	1.03472	0.018115	0.0380713	yes	Mad2l1	mitotic checkpoint protein with homology with MAD2 [Phaeodactylum tricornutum CCAP 1055/1]	-	-	-	-	-	-	GO:0044238//primary metabolic process;GO:0009987//cellular process;GO:0044699//single-organism process;GO:0044710//single-organism metabolic process;GO:0071704//organic substance metabolic process;GO:0044237//cellular metabolic process;GO:0008152//metabolic process;GO:0044763//single-organism cellular process
gene_10740	2636	10467.3	554.587	1916.44	1.78895	7.78998e-09	6.00225e-08	yes	ISU1	NifU like N terminal domain, iron [Thalassiosira pseudonana CCMP1335]	-	-	-	-	GO:0044446//intracellular organelle part;GO:0044464//cell part;GO:0044422//organelle part;GO:0043229//intracellular organelle;GO:0043226//organelle;GO:0044424//intracellular part;GO:0005737//cytoplasm;GO:0043227//membrane-bounded organelle;GO:0044444//cytoplasmic part;GO:0044429//mitochondrial part;GO:0043231//intracellular membrane-bounded organelle;GO:0005623//cell;GO:0005739//mitochondrion;GO:…	GO:0051536//iron-sulfur cluster binding;GO:0046914//transition metal ion binding;GO:0043169//cation binding;GO:0043167//ion binding;GO:0046872//metal ion binding;GO:0051540//metal cluster binding;GO:0005488//binding	GO:0009058//biosynthetic process;GO:0008152//metabolic process
gene_10743	125.333	52.3333	9.21667	3.69	-1.32062	0.000659216	0.00201391	yes	-	predicted protein [Thalassiosira pseudonana CCMP1335]	-	-	-	-	-	-	-
gene_10745	131.333	50	5.25	1.86	-1.49701	7.06031e-06	3.34841e-05	yes	pnp	Polyribonucleotide nucleotidyltransferase [Ectocarpus siliculosus]	Metabolism;Genetic Information Processing	Folding, sorting and degradation;Nucleotide metabolism	ko00230//Purine metabolism;ko00240//Pyrimidine metabolism;ko03018//RNA degradation	K00962	-	-	-
gene_10747	3.33333	33	0.416667	3.82333	3.19787	5.71499e-07	3.28334e-06	yes	EB1A	microtubule-associated protein RP/EB family member 1B-like [Asparagus officinalis]	-	-	-	-	-	-	-
gene_10748	1812	82.6667	80.4967	3.39	-4.56957	1.9045e-38	1.47934e-36	yes	PR1B1	protein scp/tpx-1/ag5/pr-1/sc7 domain-containing protein [Thalassiosira pseudonana CCMP1335]	Environmental Information Processing	Signal transduction	ko04075//Plant hormone signal transduction	K13449	-	-	-
gene_10752	9	22.6667	0.566667	1.28333	1.17932	0.0172726	0.0365817	yes	-	predicted protein [Thalassiosira pseudonana CCMP1335]	-	-	-	-	-	-	-
gene_10755	692	1644	38.9233	85.1	1.12852	1.5808e-06	8.48803e-06	yes	-	predicted protein [Thalassiosira pseudonana CCMP1335]	-	-	-	-	-	-	-
gene_10758	0.333333	13.3333	0.01	0.45	5.49185	1.03705e-07	6.62799e-07	yes	Ccdc146	coiled coil flagellar protein [Chrysochromulina sp. CCMP291]	-	-	-	-	-	-	-
gene_10759	24.6667	8.66667	8.33	2.52667	-1.72108	0.0012763	0.00366443	yes	ATC401	CBL-interacting protein kinase 23 [Ananas comosus]	Cellular Processes	Transport and catabolism	ko04140//Regulation of autophagy	K07198	-	GO:0003824//catalytic activity;GO:0016301//kinase activity;GO:0016772//transferase activity, transferring phosphorus-containing groups;GO:0016740//transferase activity	GO:0009987//cellular process
gene_10761	21635.7	412.667	345.733	6.25	-5.78966	1.23219e-65	2.5295e-63	yes	-	copper-induced girdle band-associated cell surface protein precursor [Thalassiosira pseudonana]	-	-	-	-	-	-	-
gene_10763	2321	85	88.88	3.08333	-4.8493	2.7643e-48	3.24269e-46	yes	-	predicted protein [Thalassiosira pseudonana CCMP1335]	-	-	-	-	-	-	-
gene_10764	186.667	60.6667	5.92	1.79333	-1.72295	0.000140554	0.000503994	yes	-	ankyrin domain-containing protein [Thalassiosira pseudonana CCMP1335]	-	-	-	-	-	-	-
gene_10765	33.3333	9.33333	4.50333	1.12667	-1.99893	0.00164194	0.00458855	yes	FCPA	chlorophyll a/b-binding protein [Fragilariopsis cylindrus CCMP1102]	Metabolism	Energy metabolism	ko00196//Photosynthesis - antenna proteins	K08910	GO:0016020//membrane	-	GO:0044237//cellular metabolic process;GO:0009987//cellular process;GO:0008152//metabolic process
gene_10769	545.333	3809.33	19.4867	129.37	2.73094	4.52716e-18	1.04506e-16	yes	-	predicted protein [Thalassiosira pseudonana CCMP1335]	-	-	-	-	-	-	-
gene_10772	124.333	352.333	9.80333	26.1067	1.41307	1.17544e-06	6.4655e-06	yes	-	predicted protein [Thalassiosira pseudonana CCMP1335]	-	-	-	-	-	-	-
gene_10774	3019.33	508	56.39	8.73667	-2.69028	5.24406e-26	2.3098e-24	yes	PIP5K6	morn repeat protein [Chrysochromulina sp. CCMP291]	Environmental Information Processing;Cellular Processes;Metabolism	Carbohydrate metabolism;Signal transduction;Global and Overview;Transport and catabolism	ko01100//Metabolic pathways;ko04144//Endocytosis;ko04070//Phosphatidylinositol signaling system;ko00562//Inositol phosphate metabolism	K00889	-	-	-
gene_10780	122.667	602.667	11.89	54.99	2.20942	6.19409e-14	9.18803e-13	yes	-	zinc finger like protein [Thalassiosira pseudonana CCMP1335]	-	-	-	-	-	-	-
gene_10786	332	125	27.8733	9.87333	-1.49728	2.16384e-07	1.32457e-06	yes	cya	guanylate cyclase [Thalassiosira pseudonana CCMP1335]	Metabolism	Nucleotide metabolism	ko00230//Purine metabolism	K12319	-	-	-
gene_10787	449	122.333	25.37	6.12667	-2.04995	9.43682e-11	9.48301e-10	yes	CCDC65	flagellar associated protein [Ectocarpus siliculosus]	-	-	-	-	-	-	-
gene_10790	192.667	487	6.4	15.1367	1.2419	3.03279e-06	1.54338e-05	yes	mcm10	PREDICTED: protein MCM10 homolog isoform X2 [Musa acuminata subsp. malaccensis] [Musa acuminata]	-	-	-	-	-	-	-
gene_10791	518.333	274.667	20.53	9.91	-1.05078	2.63212e-05	0.000110595	yes	Os03g0843600	PREDICTED: probable ion channel SYM8 isoform X2 [Beta vulgaris subsp. vulgaris] [Beta vulgaris]	-	-	-	-	-	-	-
gene_10794	3979.67	327.333	72.17	5.55	-3.70084	2.19999e-40	1.85964e-38	yes	-	predicted protein [Thalassiosira pseudonana CCMP1335]	-	-	-	-	-	-	-
gene_10795	549.667	4	18.2533	0.123333	-7.20945	7.27222e-63	1.46669e-60	yes	-	predicted protein [Thalassiosira pseudonana CCMP1335]	-	-	-	-	-	-	-
gene_10796	10002	55.6667	216.85	1.13	-7.58423	1.25331e-104	2.05829e-101	yes	-	predicted protein [Thalassiosira pseudonana CCMP1335]	-	-	-	-	-	-	-
gene_10797	1159.67	13.3333	49.8967	0.533333	-6.54776	2.23185e-82	1.28287e-79	yes	-	predicted protein [Thalassiosira pseudonana CCMP1335]	-	-	-	-	-	-	-
gene_10798	211	70.3333	6.78333	2.08	-1.70541	3.23494e-08	2.24706e-07	yes	-	predicted protein [Thalassiosira pseudonana CCMP1335]	-	-	-	-	-	-	-
gene_10809	123.667	324.333	8.11	19.01	1.22898	0.000914177	0.0027114	yes	gcvT	glycine decarboxylase t-protein [Thalassiosira pseudonana CCMP1335]	Metabolism	Amino acid metabolism;Carbohydrate metabolism;Metabolism of cofactors and vitamins;Global and Overview	ko01100//Metabolic pathways;ko01110//Biosynthesis of secondary metabolites;ko01130//Biosynthesis of antibiotics;ko01200//Carbon metabolism;ko00260//Glycine, serine and threonine metabolism;ko00630//Glyoxylate and dicarboxylate metabolism;ko00670//One carbon pool by folate	K00605	-	GO:0016769//transferase activity, transferring nitrogenous groups;GO:0016740//transferase activity;GO:0003824//catalytic activity	GO:0006520//cellular amino acid metabolic process;GO:1901564//organonitrogen compound metabolic process;GO:0043436//oxoacid metabolic process;GO:1901605//alpha-amino acid metabolic process;GO:0071704//organic substance metabolic process;GO:0009069//serine family amino acid metabolic process;GO:0044763//single-organism cellular process;GO:0006807//nitrogen compound metabolic process;GO:0044710//si…
gene_1081	198.667	795.333	14.5833	52.8633	1.85795	1.61939e-13	2.30117e-12	yes	-	predicted protein [Thalassiosira pseudonana CCMP1335]	-	-	-	-	-	-	-
gene_10819	1348	691.667	46.4967	22.4067	-1.0532	0.000119671	0.000435221	yes	-	predicted protein [Thalassiosira pseudonana CCMP1335]	-	-	-	-	-	-	-
gene_1082	342.667	1287	32.5067	110.85	1.7698	4.44599e-13	6.02015e-12	yes	-	methionine sulfoxide reductase B [Fragilariopsis cylindrus CCMP1102]	-	-	-	-	-	-	-
gene_10820	135	64.3333	13.9733	6.19	-1.17466	0.000326142	0.00107277	yes	-	predicted protein [Thalassiosira pseudonana CCMP1335]	-	-	-	-	-	-	-
gene_10828	3997.33	85.3333	150.377	3.01667	-5.63948	1.43738e-66	3.17772e-64	yes	-	predicted protein [Thalassiosira pseudonana CCMP1335]	-	-	-	-	-	-	-
gene_10829	52.6667	4.66667	7.46	0.62	-3.58884	1.70895e-11	1.88724e-10	yes	Prosbeta3	proteasome beta subunit [Ectocarpus siliculosus]	Genetic Information Processing	Folding, sorting and degradation	ko03050//Proteasome	K02735	-	-	-
gene_10831	2796.67	779.667	36.8867	9.54333	-1.95053	4.19318e-14	6.36788e-13	yes	-	predicted protein [Thalassiosira pseudonana CCMP1335]	-	-	-	-	-	-	-
gene_10833	43.6667	20.6667	10.4467	4.5	-1.21505	0.00440649	0.0110412	yes	-	predicted protein [Thalassiosira pseudonana CCMP1335]	-	-	-	-	-	-	-
gene_10834	179.667	515.333	12.1533	32.31	1.41063	3.08331e-07	1.84517e-06	yes	P4H3	procollagen-proline dioxygenase [Chrysochromulina sp. CCMP291]	-	-	-	-	-	-	-
gene_10837	2487	1336.67	39.63	19.65	-1.01206	2.51927e-05	0.000106048	yes	-	predicted protein [Thalassiosira pseudonana CCMP1335]	-	-	-	-	-	-	-
gene_10838	117	35.6933	2.59	0.73	-1.82698	1.70136e-08	1.2442e-07	yes	At4g22990	MFS general substrate transporter [Fragilariopsis cylindrus CCMP1102]	-	-	-	-	-	-	-
gene_10843	372	65.6667	34.95	5.76667	-2.59948	5.99138e-11	6.18285e-10	yes	-	predicted protein [Thalassiosira pseudonana CCMP1335]	-	-	-	-	-	-	-
gene_10844	1986	1002	46.0867	21.71	-1.08599	1.2569e-05	5.67308e-05	yes	-	predicted protein [Thalassiosira pseudonana CCMP1335]	-	-	-	-	-	-	-
gene_10845	208.333	1027.33	33.9067	155.773	2.19981	1.2782e-12	1.63632e-11	yes	-	predicted protein [Thalassiosira pseudonana CCMP1335]	-	-	-	-	-	-	-
gene_10847	8720	20424.3	712.017	1484.63	1.06012	2.36253e-05	0.000100072	yes	ctsd	Asp-domain-containing protein [Fragilariopsis cylindrus CCMP1102]	-	-	-	-	-	-	-
gene_10848	1008.33	512.333	82.8467	39.0333	-1.08574	1.2173e-05	5.5073e-05	yes	OXR1	TLD-domain-containing protein [Fragilariopsis cylindrus CCMP1102]	Metabolism	Glycan biosynthesis and metabolism;Global and Overview	ko01100//Metabolic pathways;ko00563//Glycosylphosphatidylinositol(GPI)-anchor biosynthesis	K03434	-	-	-
gene_10853	554	1326	13.1433	29.8833	1.18501	2.58455e-05	0.000108676	yes	-	predicted protein [Thalassiosira pseudonana CCMP1335]	-	-	-	-	-	-	-
gene_10856	40	320.333	4.97	36.83	2.88956	9.8377e-22	3.04836e-20	yes	-	predicted protein [Thalassiosira pseudonana CCMP1335]	-	-	-	-	-	-	-
gene_10857	287.333	997.667	20.5167	66.27	1.69156	1.75236e-11	1.92961e-10	yes	SDC	histidine decarboxylase [Thalassiosira pseudonana CCMP1335]	Metabolism	Amino acid metabolism;Global and Overview	ko01100//Metabolic pathways;ko01110//Biosynthesis of secondary metabolites;ko00340//Histidine metabolism	K01590	GO:0005623//cell;GO:0044464//cell part;GO:0044444//cytoplasmic part;GO:0044424//intracellular part;GO:0005622//intracellular;GO:0005737//cytoplasm;GO:0016020//membrane	GO:0005488//binding;GO:0003824//catalytic activity;GO:0016830//carbon-carbon lyase activity;GO:0043168//anion binding;GO:0016829//lyase activity;GO:0043167//ion binding	GO:0044710//single-organism metabolic process;GO:0071704//organic substance metabolic process;GO:0006082//organic acid metabolic process;GO:0043436//oxoacid metabolic process;GO:0044699//single-organism process;GO:0044237//cellular metabolic process;GO:0044763//single-organism cellular process;GO:0006066//alcohol metabolic process;GO:0034308//primary alcohol metabolic process;GO:0044281//small mo…
gene_10858	96	216	8.65667	17.3967	1.00693	0.000587855	0.0018152	yes	-	Chloroplast protein [Zostera marina]	-	-	-	-	-	GO:0048037//cofactor binding;GO:0016491//oxidoreductase activity;GO:0005488//binding;GO:0003824//catalytic activity;GO:0016614//oxidoreductase activity, acting on CH-OH group of donors	GO:0008152//metabolic process;GO:0044710//single-organism metabolic process;GO:0044699//single-organism process
gene_10860	2384.33	591.333	32.26	7.39667	-2.1248	3.40206e-17	7.17616e-16	yes	lin-49	FYVE/PHD zinc finger-containing protein [Klebsormidium flaccidum]	-	-	-	-	-	-	-
gene_10866	1824	409	66.0433	13.97	-2.24108	3.62402e-16	6.89764e-15	yes	-	predicted protein [Thalassiosira pseudonana CCMP1335]	-	-	-	-	-	-	-
gene_10868	259.667	590	14.0167	30.0533	1.10038	5.96146e-05	0.00023114	yes	-	predicted protein [Thalassiosira pseudonana CCMP1335]	-	-	-	-	-	-	-
gene_10869	23.6667	75.3333	2.98667	8.99	1.58978	1.76231e-05	7.69154e-05	yes	P4H3	Prolyl 4-hydroxylase, alpha subunit [Nannochloropsis gaditana]	Metabolism	Global and Overview;Amino acid metabolism	ko01100//Metabolic pathways;ko00330//Arginine and proline metabolism	K00472	-	-	-
gene_10870	675.667	254.667	18.9933	6.65667	-1.51262	1.35981e-09	1.17009e-08	yes	PNPLA8	FabD/lysophospholipase-like protein [Fragilariopsis cylindrus CCMP1102]	-	-	-	-	-	-	-
gene_10871	1614.33	412	131.35	30.13	-2.12414	2.90677e-08	2.04631e-07	yes	ADK2	adenosine kinase [Thalassiosira pseudonana CCMP1335]	Metabolism	Nucleotide metabolism;Global and Overview	ko01100//Metabolic pathways;ko00230//Purine metabolism	K00856	-	GO:0016740//transferase activity;GO:0016772//transferase activity, transferring phosphorus-containing groups;GO:0003824//catalytic activity	GO:1901360//organic cyclic compound metabolic process;GO:0044271//cellular nitrogen compound biosynthetic process;GO:1901576//organic substance biosynthetic process;GO:0009165//nucleotide biosynthetic process;GO:0072521//purine-containing compound metabolic process;GO:0006793//phosphorus metabolic process;GO:0090407//organophosphate biosynthetic process;GO:0018130//heterocycle biosynthetic proces…
gene_10872	3422.33	112.333	435.89	12.1133	-5.1693	3.94465e-38	2.9834e-36	yes	-	predicted protein [Thalassiosira pseudonana CCMP1335]	-	-	-	-	-	-	-
gene_10873	610.333	130	84.3867	16.82	-2.32684	1.41424e-16	2.80796e-15	yes	-	predicted protein [Thalassiosira pseudonana CCMP1335]	-	-	-	-	-	-	-
gene_10876	20303	1228.33	175.57	9.71667	-4.17544	3.15698e-53	4.37261e-51	yes	olpB	Retrovirus-related Pol polyprotein from transposon TNT 1-94 [Symbiodinium microadriaticum]	-	-	-	-	-	-	-
gene_10877	111	31.6667	21.78	5.06333	-2.10484	4.96156e-05	0.000196819	yes	-	fasciclin domain-containing protein [Fragilariopsis cylindrus CCMP1102]	-	-	-	-	-	-	-
gene_10883	347.333	1515	27.0433	105.823	1.96831	2.16158e-15	3.74804e-14	yes	-	predicted protein [Thalassiosira pseudonana CCMP1335]	-	-	-	-	-	-	-
gene_10888	1259	508.333	14.8433	5.55667	-1.41752	4.79905e-09	3.80482e-08	yes	rab3gap1	PREDICTED: rab3 GTPase-activating protein catalytic subunit isoform X3 [Populus euphratica]	-	-	-	-	-	-	-
gene_10889	444	207.333	48.5567	19.8633	-1.28956	5.61648e-06	2.71976e-05	yes	At1g12250	thylakoid lumenal 15 kda protein chloroplastic-like protein [Chrysochromulina sp. CCMP291]	-	-	-	-	GO:0009536//plastid;GO:0044424//intracellular part;GO:0005737//cytoplasm;GO:0043226//organelle;GO:0005622//intracellular;GO:0031976//plastid thylakoid;GO:0044436//thylakoid part;GO:0044444//cytoplasmic part;GO:0043229//intracellular organelle;GO:0043227//membrane-bounded organelle;GO:0009507//chloroplast;GO:0044446//intracellular organelle part;GO:0031984//organelle subcompartment;GO:0044464//cel…	-	GO:0044763//single-organism cellular process;GO:0044699//single-organism process;GO:0044238//primary metabolic process;GO:0044237//cellular metabolic process;GO:0044710//single-organism metabolic process;GO:1901576//organic substance biosynthetic process;GO:0008152//metabolic process;GO:0044249//cellular biosynthetic process;GO:0009987//cellular process;GO:0009058//biosynthetic process;GO:0044281…
gene_1089	231.333	116.333	13.89	6.23667	-1.1552	2.93261e-05	0.000122105	yes	-	Phosphoserine aminotransferase [Symbiodinium microadriaticum]	-	-	-	-	-	-	-
gene_10890	2535.67	838.333	214.327	65.1233	-1.71856	1.47424e-12	1.8727e-11	yes	-	predicted protein [Thalassiosira pseudonana CCMP1335]	-	-	-	-	-	-	-
gene_10898	976	281.667	90.7533	23.87	-1.92675	1.69713e-14	2.69106e-13	yes	Os03g0292100	protein serine/threonine phosphatase 2C [Fragilariopsis cylindrus CCMP1102]	-	-	-	-	-	-	-
gene_10901	3658.67	1062.33	62.7033	17.05	-1.87877	1.07324e-12	1.39098e-11	yes	DENND4A	DENN-domain-containing protein [Fragilariopsis cylindrus CCMP1102]	-	-	-	-	-	-	-
gene_10904	706	345.667	51.1867	23.44	-1.1268	1.43634e-05	6.39017e-05	yes	-	predicted protein [Thalassiosira pseudonana CCMP1335]	-	-	-	-	-	-	-
gene_10905	272.333	130	8.21	3.68	-1.15768	0.000111938	0.000409952	yes	-	winged helix DNA-binding domain-containing protein, partial [Fragilariopsis cylindrus CCMP1102]	-	-	-	-	-	-	-
gene_10907	174	496	11.32	29.34	1.37399	1.70551e-08	1.24644e-07	yes	-	pf04286 domain protein [Chrysochromulina sp. CCMP291]	-	-	-	-	-	-	-
gene_10908	2	16	0.166667	1.14667	2.78241	7.85382e-05	0.000297096	yes	NOL	chlorophyll(ide) b reductase NOL, chloroplastic [Asparagus officinalis]	Metabolism	Metabolism of cofactors and vitamins;Global and Overview	ko01100//Metabolic pathways;ko01110//Biosynthesis of secondary metabolites;ko00860//Porphyrin and chlorophyll metabolism	K13606	-	GO:0003824//catalytic activity	GO:0044710//single-organism metabolic process;GO:0008152//metabolic process;GO:0044699//single-organism process
gene_1091	292.333	112.333	34.2667	12.07	-1.50538	6.41968e-09	5.01023e-08	yes	sodB	superoxide dismutase (Fe) [Thalassiosira pseudonana CCMP1335]	Cellular Processes	Transport and catabolism	ko04146//Peroxisome	K04564	-	-	-
gene_10911	43.3333	97.3333	6.93	15.1167	1.12521	0.00628984	0.0151557	yes	uba2	sumo-activating enzyme 2 [Phaeodactylum tricornutum CCAP 1055/1]	Genetic Information Processing	Folding, sorting and degradation	ko04120//Ubiquitin mediated proteolysis	K10685	GO:0044464//cell part;GO:0044424//intracellular part;GO:0005623//cell;GO:0005622//intracellular	GO:0032549//ribonucleoside binding;GO:1901363//heterocyclic compound binding;GO:0032550//purine ribonucleoside binding;GO:0097159//organic cyclic compound binding;GO:0097367//carbohydrate derivative binding;GO:0016874//ligase activity;GO:0016877//ligase activity, forming carbon-sulfur bonds;GO:0001883//purine nucleoside binding;GO:0043167//ion binding;GO:0001882//nucleoside binding;GO:0008641//sm…	GO:0019538//protein metabolic process;GO:0036211//protein modification process;GO:0008152//metabolic process;GO:0044260//cellular macromolecule metabolic process;GO:0044237//cellular metabolic process;GO:0071704//organic substance metabolic process;GO:0044238//primary metabolic process;GO:0006464//cellular protein modification process;GO:0044267//cellular protein metabolic process;GO:0043412//mac…
gene_10912	52.6667	125.667	9.31667	20.2767	1.12193	0.000243047	0.000824452	yes	-	predicted protein [Thalassiosira pseudonana CCMP1335]	-	-	-	-	-	-	-
gene_10914	8	24.6667	0.456667	1.35667	1.57085	0.0123051	0.0274305	yes	-	tubulin beta [Thalassiosira pseudonana CCMP1335]	Cellular Processes	Transport and catabolism	ko04145//Phagosome	K07375	GO:0032991//macromolecular complex;GO:0005623//cell;GO:0044424//intracellular part;GO:0044464//cell part;GO:0043228//non-membrane-bounded organelle;GO:0005622//intracellular;GO:0043232//intracellular non-membrane-bounded organelle;GO:0043229//intracellular organelle;GO:0015630//microtubule cytoskeleton;GO:0005856//cytoskeleton;GO:0043226//organelle	GO:0017111//nucleoside-triphosphatase activity;GO:0032549//ribonucleoside binding;GO:1901363//heterocyclic compound binding;GO:0016818//hydrolase activity, acting on acid anhydrides, in phosphorus-containing anhydrides;GO:0005198//structural molecule activity;GO:0016462//pyrophosphatase activity;GO:0001883//purine nucleoside binding;GO:0097159//organic cyclic compound binding;GO:0001882//nucleosi…	GO:0044699//single-organism process;GO:0034622//cellular macromolecular complex assembly;GO:0022607//cellular component assembly;GO:0016043//cellular component organization;GO:0043933//macromolecular complex subunit organization;GO:0071840//cellular component organization or biogenesis;GO:0044085//cellular component biogenesis;GO:0065003//macromolecular complex assembly;GO:0006461//protein comple…
gene_1092	2211	995.333	57.3733	24.21	-1.24478	8.30292e-07	4.67665e-06	yes	-	predicted protein [Thalassiosira pseudonana CCMP1335]	-	-	-	-	-	-	-
gene_10921	777	380	26.77	12.3367	-1.11766	3.23417e-05	0.000133309	yes	DENND4A	DENN-domain-containing protein [Fragilariopsis cylindrus CCMP1102]	-	-	-	-	-	-	-
gene_10923	140.333	57.3333	29.71	11.0533	-1.42647	3.30451e-06	1.67118e-05	yes	HMGB1	HMG-box, partial [Fragilariopsis cylindrus CCMP1102]	-	-	-	-	-	-	-
gene_10925	699.667	199	31.7	8.37667	-1.92003	0.000249681	0.00084496	yes	rlmI	PREDICTED: ribosomal RNA large subunit methyltransferase I isoform X2 [Prunus mume]	-	-	-	-	-	-	-
gene_10927	4740.67	1010.33	85.08	17.24	-2.30306	5.55404e-14	8.30289e-13	yes	HI_0712	chitin binding [Blastocystis sp. subtype 4]	-	-	-	-	-	-	-
gene_10928	4133	1586	346.94	123.26	-1.49298	4.41955e-10	4.03552e-09	yes	GSO1	Hcr2-5D [Solanum lycopersicum var. cerasiforme] [Solanum lycopersicum]	-	-	-	-	-	-	-
gene_10929	873.667	262.667	30.07	8.69	-1.7909	2.35917e-08	1.68036e-07	yes	-	predicted protein [Thalassiosira pseudonana CCMP1335]	-	-	-	-	-	-	-
gene_1093	5580.33	1628	116.693	31.55	-1.88701	1.05304e-13	1.52273e-12	yes	-	type iii effector protein [Chrysochromulina sp. CCMP291]	-	-	-	-	-	-	-
gene_10930	17.3333	7.33333	0.86	0.346667	-1.31079	0.0176207	0.0372105	yes	-	predicted protein [Thalassiosira pseudonana CCMP1335]	-	-	-	-	-	-	-
gene_10932	585.667	218	137.937	45.25	-1.60802	1.03321e-09	9.01882e-09	yes	-	predicted protein [Thalassiosira pseudonana CCMP1335]	-	-	-	-	-	-	-
gene_10935	1116.33	411	17.22	5.87	-1.55265	3.10634e-06	1.57593e-05	yes	-	predicted protein [Thalassiosira pseudonana CCMP1335]	-	-	-	-	-	-	-
gene_1094	938.667	2499.67	63.2233	155.21	1.29569	5.52051e-07	3.18274e-06	yes	-	predicted protein [Thalassiosira pseudonana CCMP1335]	-	-	-	-	-	-	-
gene_10940	748.333	307.667	12.6667	4.92667	-1.36235	1.02479e-06	5.66941e-06	yes	-	predicted protein [Thalassiosira pseudonana CCMP1335]	-	-	-	-	-	-	-
gene_10941	312.333	121	20.5667	7.34667	-1.48515	3.30631e-08	2.2911e-07	yes	-	predicted protein [Thalassiosira pseudonana CCMP1335]	-	-	-	-	-	-	-
gene_10942	561.333	1835.67	9	27.47	1.60986	6.43827e-11	6.63211e-10	yes	Polh	DNA/RNA polymerase [Fragilariopsis cylindrus CCMP1102]	-	-	-	-	-	-	-
gene_10944	201.333	2456	11.48	129.977	3.50106	3.96398e-21	1.1625e-19	yes	LEPREL2	predicted protein [Thalassiosira pseudonana CCMP1335]	-	-	-	-	-	-	-
gene_10947	396	1570.33	20.3733	72.8733	1.83871	3.29658e-12	4.00184e-11	yes	-	HA-domain-containing protein [Fragilariopsis cylindrus CCMP1102]	-	-	-	-	-	-	-
gene_10950	627	268.667	44.03	17.38	-1.34106	6.88742e-08	4.52444e-07	yes	At5g06550	Clavaminate synthase-like protein [Fragilariopsis cylindrus CCMP1102]	-	-	-	-	-	-	-
gene_10953	3293	710.333	111.467	22.17	-2.32993	9.33826e-21	2.65724e-19	yes	-	predicted protein [Thalassiosira pseudonana CCMP1335]	-	-	-	-	-	-	-
gene_10954	253	110	13.17	5.36333	-1.29605	3.8461e-05	0.000156273	yes	-	hypothetical protein THAPSDRAFT_269439 [Thalassiosira pseudonana CCMP1335]	-	-	-	-	-	-	-
gene_10956	617.667	2256	33.33	112.023	1.74891	5.40668e-11	5.61982e-10	yes	-	predicted protein [Thalassiosira pseudonana CCMP1335]	-	-	-	-	-	-	-
gene_10957	58.3333	22.3333	14.96	5.12	-1.54689	3.8444e-05	0.000156273	yes	HSBP1	heat shock factor binding protein 1 isoform 1 [Galdieria sulphuraria]	-	-	-	-	-	-	-
gene_10958	890.333	210.333	66.9467	14.4933	-2.20762	2.30816e-16	4.49739e-15	yes	VIT1.2	PREDICTED: vacuolar iron transporter 1 [Cicer arietinum]	-	-	-	-	-	-	-
gene_10959	936.84	356.877	32.2433	11.5367	-1.48277	3.75704e-08	2.57702e-07	yes	-	predicted protein [Thalassiosira pseudonana CCMP1335]	-	-	-	-	-	-	-
gene_10961	2109.67	577.333	190.017	48.7233	-1.96344	4.60717e-14	6.95066e-13	yes	-	predicted protein [Thalassiosira pseudonana CCMP1335]	-	-	-	-	-	-	-
gene_10964	81.6667	39.6667	7.59	3.39333	-1.1614	0.0024839	0.00664533	yes	At5g65000	PREDICTED: CMP-sialic acid transporter 5 [Arachis ipaensis]	-	-	-	-	-	-	-
gene_10965	8975	1077.67	330.397	36.8433	-3.16472	2.63379e-28	1.30509e-26	yes	THIC	thiamin biosynthesis protein [Thalassiosira pseudonana CCMP1335]	Metabolism	Global and Overview;Metabolism of cofactors and vitamins	ko01100//Metabolic pathways;ko00730//Thiamine metabolism	K03147	-	GO:0005488//binding;GO:0051540//metal cluster binding	-
gene_10968	505.333	1441	53.1733	133.567	1.32879	1.38311e-07	8.68388e-07	yes	-	Dual specificity protein phosphatase 1B [Symbiodinium microadriaticum]	-	-	-	-	-	-	-
gene_10969	120.667	296.333	15.4133	33.44	1.1174	4.44575e-05	0.000178389	yes	-	predicted protein [Thalassiosira pseudonana CCMP1335]	-	-	-	-	-	-	-
gene_10971	9296.33	2303.33	76.13	17.3033	-2.13742	1.31984e-18	3.2078e-17	yes	Usp24	cysteine proteinase, partial [Fragilariopsis cylindrus CCMP1102]	-	-	-	-	-	-	-
gene_10974	472.667	209.333	24.0267	9.6	-1.32353	3.7335e-06	1.87343e-05	yes	-	SET and MYND domain-containing protein [Morus notabilis]	-	-	-	-	-	-	-
gene_10977	897	4450	58.7733	259.463	2.1423	2.82549e-17	6.02631e-16	yes	-	predicted protein [Thalassiosira pseudonana CCMP1335]	-	-	-	-	-	-	-
gene_10979	551.333	11232.7	17.3	334.423	4.27283	1.71395e-39	1.4074e-37	yes	Mi-2	PREDICTED: increased DNA methylation 1-like [Citrus sinensis]	-	-	-	-	-	-	-
gene_1098	1565	547.333	53.9167	17.4033	-1.63137	2.61145e-11	2.81361e-10	yes	Prss30	trypsin-like serine protease [Thalassiosira pseudonana CCMP1335]	-	-	-	-	-	-	-
gene_10986	207.333	649.333	13.47	37.9967	1.49612	2.90354e-08	2.04528e-07	yes	-	predicted protein [Thalassiosira pseudonana CCMP1335]	-	-	-	-	-	-	-
gene_10989	841.667	282.333	30.8667	9.58333	-1.68745	5.14071e-12	6.06751e-11	yes	-	predicted protein [Thalassiosira pseudonana CCMP1335]	-	-	-	-	-	-	-
gene_1099	1268.33	475.667	129.58	43.7033	-1.56803	2.92246e-09	2.39805e-08	yes	CPK4	eukaryotic protein kinase [Thalassiosira pseudonana CCMP1335]	Organismal Systems	Environmental adaptation	ko04626//Plant-pathogen interaction	K13412	-	GO:0016740//transferase activity;GO:0003824//catalytic activity;GO:0016772//transferase activity, transferring phosphorus-containing groups;GO:0016301//kinase activity	-
gene_10990	1211.33	298.667	22.5267	5.19333	-2.1169	5.36548e-16	1.00459e-14	yes	dhkG	serine/threonine protein kinase with two-component sensor domain [Klebsormidium flaccidum]	-	-	-	-	-	-	-
gene_10991	125.667	56	13.5767	5.81667	-1.22286	0.00125276	0.00360313	yes	-	predicted protein [Thalassiosira pseudonana CCMP1335]	-	-	-	-	-	-	-
gene_10992	2017	532	54.5533	13.3267	-2.03335	4.96543e-14	7.48133e-13	yes	-	predicted protein [Thalassiosira pseudonana CCMP1335]	-	-	-	-	-	-	-
gene_10993	110.333	47	8.08	3.23	-1.32282	0.000137708	0.000494563	yes	At1g71810	COG0661: Predicted unusual protein kinase (ISS) [Ostreococcus tauri]	-	-	-	-	-	-	-
gene_10998	70	33	3.89333	1.69333	-1.20114	0.000230578	0.000785401	yes	PHT1-11	inorganic phosphate transporter [Thalassiosira pseudonana CCMP1335]	-	-	-	-	-	-	-
gene_11	1478.33	570.333	93.65	33.64	-1.4771	1.27908e-09	1.10642e-08	yes	MTMR2	phosphatases II [Fragilariopsis cylindrus CCMP1102]	Metabolism;Environmental Information Processing	Carbohydrate metabolism;Signal transduction;Global and Overview	ko01100//Metabolic pathways;ko04070//Phosphatidylinositol signaling system;ko00562//Inositol phosphate metabolism	K18081	-	-	-
gene_11005	11.3333	4.33333	2.35	0.83	-1.50148	0.0185098	0.0387735	yes	-	predicted protein [Thalassiosira pseudonana CCMP1335]	-	-	-	-	-	-	-
gene_11007	337	175.667	12.7233	6.09333	-1.06217	0.00034767	0.00113805	yes	-	hypothetical protein THAPSDRAFT_269452 [Thalassiosira pseudonana CCMP1335]	-	-	-	-	-	-	-
gene_11008	69	244.667	6.44333	20.57	1.67466	0.000188205	0.00065346	yes	-	predicted protein [Thalassiosira pseudonana CCMP1335]	-	-	-	-	-	-	-
gene_11010	32.6667	89.3333	4.58667	11.6233	1.34151	0.000105563	0.000388834	yes	-	predicted protein [Thalassiosira pseudonana CCMP1335]	-	-	-	-	-	-	-
gene_11015	398	185.667	38.5433	16.6267	-1.21298	1.10564e-06	6.09906e-06	yes	-	chitinase [Thalassiosira oceanica]	-	-	-	-	-	-	-
gene_11016	1086.33	435.333	44.6667	16.7633	-1.41389	1.25025e-06	6.83771e-06	yes	CBSDUF5	protein mam3 [Nannochloropsis gaditana]	-	-	-	-	-	-	-
gene_11017	0	3	0.001	0.463333	8.85591	0.00730403	0.0173057	yes	-	predicted protein [Thalassiosira pseudonana CCMP1335]	-	-	-	-	-	-	-
gene_11018	15614.2	5843.49	867.54	285.51	-1.60339	2.10402e-09	1.7604e-08	yes	-	hypothetical protein THAPSDRAFT_24060 [Thalassiosira pseudonana CCMP1335]	-	-	-	-	-	-	-
gene_11019	20083.8	9066.17	503.997	203.947	-1.30522	1.53116e-07	9.57682e-07	yes	-	hypothetical protein THAPSDRAFT_269459 [Thalassiosira pseudonana CCMP1335]	-	-	-	-	-	-	-
gene_11020	42.3333	20.3333	4.76333	2.16667	-1.13649	0.008384	0.0195661	yes	pkaR	camp-binding domain-like protein, partial [Fragilariopsis cylindrus CCMP1102]	-	-	-	-	-	-	-
gene_11021	736	180	54.79	12.33	-2.15174	7.04723e-18	1.60109e-16	yes	F47F2.1	indazole-pyridine inhibitor [Fragilariopsis cylindrus CCMP1102]	-	-	-	-	-	GO:0003824//catalytic activity;GO:0016301//kinase activity;GO:0016772//transferase activity, transferring phosphorus-containing groups;GO:0016740//transferase activity	-
gene_11022	3399.56	1312.66	55.7767	20.0567	-1.47558	2.3053e-09	1.91625e-08	yes	dhkG	serine/threonine protein kinase with two-component sensor domain [Klebsormidium flaccidum]	-	-	-	-	-	-	-
gene_11024	8.33333	26.6667	0.106667	0.333333	1.64386	0.00120079	0.00346904	yes	-	predicted protein [Thalassiosira pseudonana CCMP1335]	-	-	-	-	-	-	-
gene_11027	49.3333	19.6667	2.07333	0.79	-1.39203	0.0115914	0.0260211	yes	-	predicted protein [Thalassiosira pseudonana CCMP1335]	-	-	-	-	-	-	-
gene_11028	458.333	110	15.5233	3.55	-2.12855	7.71856e-11	7.85244e-10	yes	-	predicted protein [Thalassiosira pseudonana CCMP1335]	-	-	-	-	-	-	-
gene_11029	2589.67	460.333	90.4367	14.9133	-2.60031	2.26486e-23	8.03606e-22	yes	-	predicted protein [Thalassiosira pseudonana CCMP1335]	-	-	-	-	-	-	-
gene_11031	1032.67	395.333	90.8967	31.8933	-1.51097	3.81394e-10	3.52169e-09	yes	PRKACA	indazole-pyridine inhibitor [Fragilariopsis cylindrus CCMP1102]	-	-	-	-	-	GO:0016773//phosphotransferase activity, alcohol group as acceptor;GO:0004672//protein kinase activity;GO:0003824//catalytic activity;GO:0016740//transferase activity;GO:0016772//transferase activity, transferring phosphorus-containing groups;GO:0016301//kinase activity	GO:0006796//phosphate-containing compound metabolic process;GO:0008152//metabolic process;GO:0044237//cellular metabolic process;GO:0006793//phosphorus metabolic process;GO:0009987//cellular process
gene_11034	1.66667	22	0.22	2.99333	3.76618	2.2538e-08	1.6133e-07	yes	FH18	formin homology 2 containing protein [Phaeodactylum tricornutum CCAP 1055/1]	-	-	-	-	-	-	-
gene_11035	1824.3	869.143	48.95	21.88	-1.1617	4.87904e-06	2.3878e-05	yes	dhkG	serine/threonine protein kinase with two-component sensor domain [Klebsormidium flaccidum]	-	-	-	-	-	-	-
gene_11037	4240.67	1009	53.9733	11.9233	-2.17846	5.31385e-18	1.21932e-16	yes	GTE8	general transcription factor [Chrysochromulina sp. CCMP291]	-	-	-	-	-	-	-
gene_11043	3609.67	844.333	56.4533	12.23	-2.20663	9.51371e-19	2.33198e-17	yes	HAT3.1	Hox2a [Zea mays]	-	-	-	-	-	-	-
gene_11045	358.667	57.3333	6.72	1.02333	-2.71519	2.37215e-12	2.9386e-11	yes	-	predicted protein [Thalassiosira pseudonana CCMP1335]	-	-	-	-	-	-	-
gene_11047	575	69.6667	31.0167	3.49667	-3.14899	6.74648e-16	1.2449e-14	yes	pho-4	phosphate transporter [Fragilariopsis cylindrus CCMP1102]	-	-	-	-	-	-	GO:0044699//single-organism process;GO:0051179//localization;GO:1902578//single-organism localization;GO:0051234//establishment of localization;GO:0006810//transport;GO:0044765//single-organism transport
gene_11050	2253.33	1028.67	213.087	84.71	-1.33084	2.826e-06	1.44518e-05	yes	CAB7	fucoxanthin chl a/c light-harvesting protein, lhcr type [Thalassiosira pseudonana CCMP1335]	Metabolism	Energy metabolism	ko00196//Photosynthesis - antenna proteins	K08910	GO:0005622//intracellular;GO:0005623//cell;GO:0044425//membrane part;GO:0044424//intracellular part;GO:0044464//cell part;GO:0016020//membrane;GO:0009579//thylakoid	-	GO:0008152//metabolic process;GO:0044237//cellular metabolic process;GO:0009987//cellular process
gene_11060	2386.67	1054.33	156.67	63.89	-1.29407	1.48525e-07	9.30484e-07	yes	-	predicted protein [Thalassiosira pseudonana CCMP1335]	-	-	-	-	-	-	-
gene_11061	209	66.3333	5.28	1.57667	-1.74366	6.65784e-06	3.17061e-05	yes	-	predicted protein [Thalassiosira pseudonana CCMP1335]	-	-	-	-	-	-	-
gene_11063	1888.33	61.6667	45.5167	1.37333	-5.05064	4.20594e-38	3.16023e-36	yes	-	predicted protein [Thalassiosira pseudonana CCMP1335]	-	-	-	-	-	-	-
gene_11065	675.667	321.667	51.07	23.3833	-1.127	0.000329506	0.0010829	yes	-	cyclin protein [Thalassiosira pseudonana CCMP1335]	Environmental Information Processing	Signal transduction	ko04075//Plant hormone signal transduction	K14505	-	-	-
gene_11066	454	187.333	70.74	26.6533	-1.40821	9.19346e-09	7.02246e-08	yes	-	predicted protein [Thalassiosira pseudonana CCMP1335]	-	-	-	-	-	-	-
gene_11067	1014.33	495	145.55	61.8867	-1.23381	7.97649e-05	0.000301439	yes	-	predicted protein [Thalassiosira pseudonana CCMP1335]	-	-	-	-	-	-	-
gene_11074	696.143	367.193	18.8033	9.25	-1.02346	2.85275e-05	0.000119039	yes	dhkG	serine/threonine protein kinase with two-component sensor domain [Klebsormidium flaccidum]	-	-	-	-	-	-	-
gene_11080	1954.33	5018.33	38.2367	93.15	1.2846	3.39525e-06	1.71418e-05	yes	-	predicted protein [Thalassiosira pseudonana CCMP1335]	-	-	-	-	-	-	-
gene_11081	2871	6838.33	170.247	366.963	1.10801	2.09995e-05	9.03142e-05	yes	DHS2	2-dehydro-3-deoxyphosphoheptonate aldolase [Thalassiosira pseudonana CCMP1335]	Metabolism	Amino acid metabolism;Global and Overview	ko01100//Metabolic pathways;ko01110//Biosynthesis of secondary metabolites;ko01130//Biosynthesis of antibiotics;ko01230//Biosynthesis of amino acids;ko00400//Phenylalanine, tyrosine and tryptophan biosynthesis	K01626	-	-	GO:0044711//single-organism biosynthetic process;GO:0006520//cellular amino acid metabolic process;GO:0044283//small molecule biosynthetic process;GO:0009058//biosynthetic process;GO:1901576//organic substance biosynthetic process;GO:0019752//carboxylic acid metabolic process;GO:0006082//organic acid metabolic process;GO:0006807//nitrogen compound metabolic process;GO:0044238//primary metabolic p…
gene_11084	664	227	54.1	17.24	-1.64987	5.01514e-09	3.95976e-08	yes	-	predicted protein [Thalassiosira pseudonana CCMP1335]	-	-	-	-	-	-	-
gene_11087	456.333	130.667	48.32	12.8433	-1.9116	3.00694e-13	4.1498e-12	yes	PDPK2	kinase-like protein, partial [Fragilariopsis cylindrus CCMP1102]	-	-	-	-	-	GO:0001883//purine nucleoside binding;GO:0032550//purine ribonucleoside binding;GO:0001882//nucleoside binding;GO:0036094//small molecule binding;GO:0097367//carbohydrate derivative binding;GO:0097159//organic cyclic compound binding;GO:0005488//binding;GO:0004672//protein kinase activity;GO:0016772//transferase activity, transferring phosphorus-containing groups;GO:0003824//catalytic activity;GO…	GO:0043170//macromolecule metabolic process;GO:0008152//metabolic process;GO:0009987//cellular process;GO:0044238//primary metabolic process;GO:0044237//cellular metabolic process;GO:0044260//cellular macromolecule metabolic process;GO:0071704//organic substance metabolic process;GO:0036211//protein modification process;GO:0065007//biological regulation;GO:0043412//macromolecule modification;GO:0…
gene_11089	89.3333	1477.67	5.77333	90.4233	3.96922	1.10611e-25	4.74473e-24	yes	DGD1	digalactosyldiacylglycerol synthase 1 [Nannochloropsis gaditana]	Metabolism	Lipid metabolism;Global and Overview	ko01100//Metabolic pathways;ko00561//Glycerolipid metabolism	K09480	-	-	-
gene_11093	347	782	28.31	59.67	1.07569	2.31262e-05	9.82843e-05	yes	caiD	ClpP/crotonase [Fragilariopsis cylindrus CCMP1102]	Cellular Processes	Transport and catabolism	ko04146//Peroxisome	K12663	-	GO:0003824//catalytic activity	-
gene_11095	6950.67	22062.3	466.747	1366.6	1.54988	5.11763e-10	4.62882e-09	yes	CPYA	serine carboxypeptidase [Thalassiosira pseudonana CCMP1335]	-	-	-	-	-	GO:0070011//peptidase activity, acting on L-amino acid peptides;GO:0008233//peptidase activity;GO:0003824//catalytic activity;GO:0016787//hydrolase activity;GO:0008238//exopeptidase activity;GO:0004180//carboxypeptidase activity	GO:0044238//primary metabolic process;GO:0019538//protein metabolic process;GO:0043170//macromolecule metabolic process;GO:0008152//metabolic process;GO:0071704//organic substance metabolic process
gene_11096	6934.33	23416.3	718.107	2189.74	1.60849	1.77116e-09	1.50167e-08	yes	CTSZ	cysteine proteinase [Fragilariopsis cylindrus CCMP1102]	-	-	-	-	-	-	-
gene_11097	589.667	297.333	35.8467	16.5267	-1.11704	0.000188597	0.000654268	yes	-	glutmatae dehydrogenase, nadp-gdh [Thalassiosira pseudonana CCMP1335]	Metabolism	Energy metabolism;Global and Overview;Amino acid metabolism	ko01100//Metabolic pathways;ko00250//Alanine, aspartate and glutamate metabolism;ko00220//Arginine biosynthesis;ko00910//Nitrogen metabolism	K00262	-	GO:0016638//oxidoreductase activity, acting on the CH-NH2 group of donors;GO:0016491//oxidoreductase activity;GO:0003824//catalytic activity	GO:0044699//single-organism process;GO:0008152//metabolic process;GO:0044710//single-organism metabolic process
gene_11099	149	23.6667	16.67	2.47333	-2.75273	6.15406e-14	9.15227e-13	yes	-	Integral membrane protein [Symbiodinium microadriaticum]	-	-	-	-	-	-	-
gene_11100	1480.33	481.667	39.3733	11.9833	-1.71619	1.03928e-11	1.18175e-10	yes	Clbn	signal peptidase [Thalassiosira pseudonana CCMP1335]	-	-	-	-	-	-	-
gene_11108	46.3333	6.66667	8.26	1.07333	-2.94404	2.36259e-06	1.23176e-05	yes	-	predicted protein [Thalassiosira pseudonana CCMP1335]	-	-	-	-	-	-	-
gene_11109	3484.33	1046	148.857	42.5533	-1.80658	7.62008e-10	6.7593e-09	yes	celK	hypothetical protein THAPSDRAFT_264646 [Thalassiosira pseudonana CCMP1335]	-	-	-	-	-	-	-
gene_1111	8	1	0.926667	0.0966667	-3.26096	0.000426705	0.0013645	yes	-	predicted protein [Thalassiosira pseudonana CCMP1335]	-	-	-	-	-	-	-
gene_11110	3165.33	609.333	33.8633	6.01	-2.49429	6.91119e-19	1.71601e-17	yes	-	predicted protein [Thalassiosira pseudonana CCMP1335]	-	-	-	-	-	-	-
gene_11117	184	540.333	15.5133	39.7733	1.35829	1.42906e-06	7.76393e-06	yes	PGLP1B	phosphoglycolate phosphatase [Thalassiosira pseudonana CCMP1335]	Metabolism	Carbohydrate metabolism;Global and Overview	ko01100//Metabolic pathways;ko01110//Biosynthesis of secondary metabolites;ko01130//Biosynthesis of antibiotics;ko01200//Carbon metabolism;ko00630//Glyoxylate and dicarboxylate metabolism	K19269	-	GO:0003824//catalytic activity;GO:0042578//phosphoric ester hydrolase activity;GO:0016787//hydrolase activity;GO:0016788//hydrolase activity, acting on ester bonds	GO:0006796//phosphate-containing compound metabolic process;GO:0006793//phosphorus metabolic process;GO:0044237//cellular metabolic process;GO:0009987//cellular process;GO:0008152//metabolic process
gene_11118	3148.33	1186.67	200.187	69.9633	-1.51667	9.65422e-10	8.45922e-09	yes	-	predicted protein [Thalassiosira pseudonana CCMP1335]	-	-	-	-	-	-	-
gene_11122	1111	453.667	16.55	6.16	-1.42583	2.07038e-07	1.27347e-06	yes	-	predicted protein [Thalassiosira pseudonana CCMP1335]	-	-	-	-	-	-	-
gene_11123	8.34333	102.39	0.703333	8.04333	3.51551	7.00434e-17	1.43277e-15	yes	-	silaffin precursor [Thalassiosira pseudonana]	-	-	-	-	-	-	-
gene_11127	3212.67	1065.33	87.4233	27.0167	-1.69417	2.63567e-11	2.83705e-10	yes	-	predicted protein [Thalassiosira pseudonana CCMP1335]	-	-	-	-	-	-	-
gene_1113	320	896	30.4233	78.17	1.36144	7.0595e-09	5.47611e-08	yes	-	predicted protein [Thalassiosira pseudonana CCMP1335]	-	-	-	-	-	-	-
gene_11130	1394.67	590	115.403	44.6833	-1.36888	7.16134e-09	5.54389e-08	yes	-	predicted protein [Thalassiosira pseudonana CCMP1335]	-	-	-	-	-	-	-
gene_11135	227.667	887	9.55	34.9867	1.87323	1.39697e-11	1.55314e-10	yes	-	predicted protein [Thalassiosira pseudonana CCMP1335]	-	-	-	-	-	-	-
gene_11136	9232.33	2112	406.373	85.2333	-2.25332	7.68111e-21	2.19112e-19	yes	-	predicted protein [Thalassiosira pseudonana CCMP1335]	-	-	-	-	-	-	-
gene_11138	728.667	286.667	18.9567	6.88667	-1.46083	3.88532e-09	3.11259e-08	yes	-	protein kinase [Phaeodactylum tricornutum CCAP 1055/1]	-	-	-	-	-	-	-
gene_11140	3369	10445.7	565.807	1608.37	1.50722	2.03333e-09	1.70497e-08	yes	-	predicted protein [Thalassiosira pseudonana CCMP1335]	-	-	-	-	-	-	-
gene_11141	642	1369.67	18.48	37.2033	1.00947	0.000799641	0.0023983	yes	MIMI_L373	Glycosyltransferase, DXD sugar-binding motif [Ostreococcus tauri]	-	-	-	-	-	-	-
gene_11147	83.6667	1210.33	3.14667	43.6633	3.79453	1.92468e-28	9.70445e-27	yes	-	predicted protein [Thalassiosira pseudonana CCMP1335]	-	-	-	-	-	-	-
gene_1115	255	90	50.2233	15.12	-1.7319	9.27131e-06	4.29078e-05	yes	-	CBS domain [Ostreococcus tauri]	-	-	-	-	-	-	-
gene_11150	1640	658.667	46.5567	17.13	-1.44246	5.76363e-10	5.18051e-09	yes	-	protein kinase [Phaeodactylum tricornutum CCAP 1055/1]	-	-	-	-	-	-	-
gene_11151	386.667	171	24.08	9.89	-1.28379	0.00515097	0.0126746	yes	-	metalloprotease [Phaeodactylum tricornutum CCAP 1055/1]	-	-	-	-	-	-	-
gene_11152	254.667	32	28.8533	3.30667	-3.12529	5.80953e-19	1.45504e-17	yes	AAEL013712	trypsin-like serine protease [Thalassiosira pseudonana CCMP1335]	-	-	-	-	-	-	-
gene_11156	41.3333	162.333	7.14667	27.0167	1.91851	5.4512e-07	3.14752e-06	yes	-	predicted protein [Thalassiosira pseudonana CCMP1335]	-	-	-	-	-	-	-
gene_11158	7916.33	3541.33	382.09	147.66	-1.37163	4.6654e-06	2.29301e-05	yes	-	predicted protein [Thalassiosira pseudonana CCMP1335]	-	-	-	-	-	-	-
gene_11159	1032	510.333	83.98	38.1267	-1.13925	1.78721e-06	9.49434e-06	yes	casA	metacaspase [Skeletonema marinoi]	-	-	-	-	-	-	-
gene_11166	110.943	47.1667	9.35	3.63667	-1.36235	1.69575e-05	7.43491e-05	yes	-	predicted protein [Thalassiosira pseudonana CCMP1335]	-	-	-	-	-	-	-
gene_11169	53.3333	2.33333	7.97667	0.323333	-4.62469	3.47066e-16	6.62769e-15	yes	-	predicted protein [Thalassiosira pseudonana CCMP1335]	-	-	-	-	-	-	-
gene_11170	6	1.33333	0.67	0.14	-2.25873	0.0147667	0.0320722	yes	-	predicted protein [Thalassiosira pseudonana CCMP1335]	-	-	-	-	-	-	-
gene_11171	74.6667	322.333	3.49	13.9733	2.00138	1.09405e-09	9.52099e-09	yes	LPD1	lipoamide dehydrogenase [Phaeodactylum tricornutum CCAP 1055/1]	Metabolism	Global and Overview;Carbohydrate metabolism;Amino acid metabolism	ko01100//Metabolic pathways;ko01110//Biosynthesis of secondary metabolites;ko01130//Biosynthesis of antibiotics;ko01120//Microbial metabolism in diverse environments;ko01200//Carbon metabolism;ko00010//Glycolysis / Gluconeogenesis;ko00620//Pyruvate metabolism;ko00260//Glycine, serine and threonine metabolism;ko00020//Citrate cycle (TCA cycle);ko00280//Valine, leucine and isoleucine degradation;ko…	K00382	-	GO:0043169//cation binding;GO:0000166//nucleotide binding;GO:0016651//oxidoreductase activity, acting on NAD(P)H;GO:0046872//metal ion binding;GO:0036094//small molecule binding;GO:0003824//catalytic activity;GO:0005488//binding;GO:0097159//organic cyclic compound binding;GO:0016491//oxidoreductase activity;GO:1901265//nucleoside phosphate binding;GO:0016723//oxidoreductase activity, oxidizing me…	GO:0019725//cellular homeostasis;GO:0044699//single-organism process;GO:0009636//response to toxic substance;GO:0061687//detoxification of inorganic compound;GO:0009987//cellular process;GO:0098754//detoxification;GO:0050896//response to stimulus;GO:0042221//response to chemical;GO:0042592//homeostatic process;GO:0065007//biological regulation;GO:0044710//single-organism metabolic process;GO:0008…
gene_11182	1090	3669.67	80.3233	238.217	1.56838	7.94931e-10	7.02964e-09	yes	Miox	aldehyde reductase [Thalassiosira pseudonana CCMP1335]	Metabolism	Carbohydrate metabolism	ko00562//Inositol phosphate metabolism;ko00053//Ascorbate and aldarate metabolism	K00469	-	GO:0003824//catalytic activity;GO:0016491//oxidoreductase activity	GO:0008152//metabolic process;GO:0044710//single-organism metabolic process;GO:0044699//single-organism process
gene_11187	1126.67	561.333	36.98	17.4367	-1.08462	0.00302141	0.00790309	yes	-	e3 ubiquitin-protein ligase mdm2 [Nannochloropsis gaditana]	-	-	-	-	-	-	-
gene_11199	364.667	15.6667	28.6933	1.11667	-4.68345	2.86183e-37	2.04345e-35	yes	-	predicted protein [Thalassiosira pseudonana CCMP1335]	-	-	-	-	-	-	-
gene_11200	429	197.667	18.98	8.06	-1.23563	1.43788e-06	7.80446e-06	yes	-	predicted protein [Thalassiosira pseudonana CCMP1335]	-	-	-	-	-	-	-
gene_11201	689	338	9.51	4.37333	-1.12071	9.07196e-06	4.2036e-05	yes	olpB	Multidrug and toxin extrusion protein 1 [Symbiodinium microadriaticum]	-	-	-	-	-	-	-
gene_11202	1905.33	402	165.01	32.1233	-2.36086	4.31447e-18	1.002e-16	yes	cal-1	Glutamine amidotransferase type 2 domain [Ostreococcus tauri]	-	-	-	-	-	-	-
gene_11205	6	0.333333	0.99	0.05	-4.30743	0.000523034	0.00162993	yes	-	predicted protein [Thalassiosira pseudonana CCMP1335]	-	-	-	-	-	-	-
gene_11211	380.333	152.333	26.8167	9.93	-1.43326	1.90543e-08	1.37593e-07	yes	metX	homoserine o-acetyltransferase [Nannochloropsis gaditana]	Metabolism	Amino acid metabolism;Global and Overview	ko01100//Metabolic pathways;ko01130//Biosynthesis of antibiotics;ko00270//Cysteine and methionine metabolism	K00641	-	GO:0003824//catalytic activity	-
gene_11213	1226.33	357.333	114.243	30.2067	-1.91917	7.51258e-16	1.37743e-14	yes	ANT1	DnaJ subfamily C, member 28 [Nannochloropsis gaditana]	Cellular Processes	Transport and catabolism	ko04146//Peroxisome	K13354	-	-	-
gene_11215	6312.33	657	370.757	35.9467	-3.36654	8.75447e-36	6.06274e-34	yes	-	heat shock factor [Thalassiosira oceanica]	-	-	-	-	-	-	-
gene_11216	1817.33	768.333	25.3533	9.86	-1.36252	1.83659e-08	1.33208e-07	yes	LIP	alpha/beta-hydrolase [Fragilariopsis cylindrus CCMP1102]	-	-	-	-	-	-	-
gene_11218	123.667	44.3333	4.21667	1.37333	-1.61842	2.39662e-06	1.24667e-05	yes	-	predicted protein [Thalassiosira pseudonana CCMP1335]	-	-	-	-	-	-	-
gene_11219	191	92.6667	30.8467	13.75	-1.16568	6.56108e-05	0.00025243	yes	Os06g0508700	glutamyl-tRNA synthetase [Fragilariopsis cylindrus CCMP1102]	-	-	-	-	-	-	-
gene_1122	407	1057	26.54	63.13	1.25016	1.20243e-07	7.61187e-07	yes	-	predicted protein [Thalassiosira pseudonana CCMP1335]	-	-	-	-	-	-	-
gene_11221	174.333	55	10.8967	3.10333	-1.812	1.33456e-09	1.15008e-08	yes	fabH	3-oxoacyl-synthase [Thalassiosira pseudonana CCMP1335]	Metabolism	Lipid metabolism;Global and Overview	ko01100//Metabolic pathways;ko01212//Fatty acid metabolism;ko00061//Fatty acid biosynthesis	K00648	-	-	GO:0008152//metabolic process
gene_11224	237.333	671	16.85	42.0367	1.3189	0.000441475	0.00140665	yes	Os07g0147900	ferredoxin-nadp reductase [Thalassiosira pseudonana CCMP1335]	Metabolism	Global and Overview;Energy metabolism	ko01100//Metabolic pathways;ko00195//Photosynthesis	K02641	-	GO:0003824//catalytic activity	GO:0044699//single-organism process;GO:0008152//metabolic process;GO:0044710//single-organism metabolic process
gene_11230	225.333	593.667	35.9733	87.8767	1.28855	8.18889e-06	3.83304e-05	yes	-	predicted protein [Thalassiosira pseudonana CCMP1335]	-	-	-	-	-	-	-
gene_11231	2	13	0.236667	1.56333	2.7237	0.00054562	0.00169617	yes	-	predicted protein [Thalassiosira pseudonana CCMP1335]	-	-	-	-	-	-	-
gene_11234	601.667	319.667	48.5	23.9533	-1.01776	7.67919e-05	0.000291257	yes	-	WW domain-containing protein, partial [Cynara cardunculus var. scolymus] [Cynara cardunculus]	Genetic Information Processing	Transcription	ko03040//Spliceosome	K12865	-	-	-
gene_11235	5.66667	151.333	0.28	6.81	4.60416	1.25698e-27	5.99596e-26	yes	-	predicted protein [Thalassiosira pseudonana CCMP1335]	-	-	-	-	-	-	-
gene_11236	12	139	1.93667	20.93	3.43392	1.46329e-19	3.8319e-18	yes	-	predicted protein [Thalassiosira pseudonana CCMP1335]	-	-	-	-	-	-	-
gene_11237	65	223	6.41	20.4667	1.67488	1.46816e-06	7.94255e-06	yes	-	predicted protein [Thalassiosira pseudonana CCMP1335]	-	-	-	-	-	-	-
gene_11238	0	7	0.001	0.62	9.27612	3.10682e-05	0.000128614	yes	-	cingulinY1 precursor [Thalassiosira pseudonana CCMP1335]	-	-	-	-	-	-	-
gene_11239	1562.33	486.333	69.9067	19.49	-1.8427	5.08658e-13	6.85525e-12	yes	nadB	l-aspartate oxidase [Thalassiosira pseudonana CCMP1335]	Metabolism	Global and Overview;Metabolism of cofactors and vitamins;Amino acid metabolism	ko01100//Metabolic pathways;ko00250//Alanine, aspartate and glutamate metabolism;ko00760//Nicotinate and nicotinamide metabolism	K00278	-	-	-
gene_11241	158	492.667	31.3167	88.0167	1.49085	1.9396e-09	1.63353e-08	yes	-	predicted protein [Thalassiosira pseudonana CCMP1335]	-	-	-	-	-	-	-
gene_11243	3315.67	1585	264.32	112.533	-1.23193	1.11629e-05	5.08433e-05	yes	Pdcd4	MA3-domain-containing protein [Fragilariopsis cylindrus CCMP1102]	-	-	-	-	-	-	-
gene_11245	462.333	4776.67	46.2267	454.713	3.29816	2.80859e-25	1.15726e-23	yes	-	predicted protein [Thalassiosira pseudonana CCMP1335]	-	-	-	-	-	-	-
gene_11247	90.3333	218	4.11	9.02	1.13399	4.91181e-05	0.000195114	yes	-	predicted protein [Thalassiosira pseudonana CCMP1335]	-	-	-	-	-	-	-
gene_11249	895.333	13352	98.15	1319.65	3.74902	1.16192e-37	8.40091e-36	yes	-	predicted protein [Thalassiosira pseudonana CCMP1335]	-	-	-	-	-	-	-
gene_11250	129.667	3278	16.2967	386.39	4.56741	4.6295e-54	6.82318e-52	yes	-	predicted protein [Thalassiosira pseudonana CCMP1335]	-	-	-	-	-	-	-
gene_11251	321	2898.67	23.48	194.543	3.05059	3.41005e-32	2.08521e-30	yes	-	predicted protein [Thalassiosira pseudonana CCMP1335]	-	-	-	-	-	-	-
gene_11252	107.667	44	4.57333	1.72	-1.41084	1.8551e-05	8.05981e-05	yes	-	predicted protein [Thalassiosira pseudonana CCMP1335]	-	-	-	-	-	-	-
gene_11254	3702.67	705	216.31	38.4333	-2.49267	1.03058e-17	2.28276e-16	yes	-	predicted protein [Thalassiosira pseudonana CCMP1335]	-	-	-	-	-	-	-
gene_11255	181	79.3333	35.4433	13.6133	-1.38049	9.42975e-05	0.00035071	yes	-	predicted protein [Thalassiosira pseudonana CCMP1335]	-	-	-	-	-	-	-
gene_11260	17.6667	59.6667	1.28333	3.79667	1.56484	9.18448e-05	0.000342058	yes	-	cingulinY1 precursor [Thalassiosira pseudonana CCMP1335]	-	-	-	-	-	-	-
gene_11262	16.3333	459	1.68	48.1067	4.8397	1.91733e-23	6.82404e-22	yes	-	lpxtg-motif cell wall anchor domain protein [Nannochloropsis gaditana]	-	-	-	-	-	-	-
gene_11263	8	104.333	0.65	7.58333	3.54432	1.02301e-16	2.06687e-15	yes	-	predicted protein [Thalassiosira pseudonana CCMP1335]	-	-	-	-	-	-	-
gene_11265	659.667	45.6667	32.15	2.09	-3.94324	9.30192e-28	4.47426e-26	yes	-	trimeric autotransporter adhesin-like protein [Fragilariopsis cylindrus CCMP1102]	-	-	-	-	-	-	-
gene_11268	1307.33	512.333	48.2867	17.3	-1.48085	1.03898e-08	7.86834e-08	yes	-	predicted protein [Thalassiosira pseudonana CCMP1335]	-	-	-	-	-	-	-
gene_1127	3959	300.333	48.4433	3.37	-3.84548	1.38564e-40	1.17995e-38	yes	-	carbohydrate-binding protein, partial [Thalassiosira oceanica]	-	-	-	-	-	-	-
gene_11270	1334	555	86.0133	32.85	-1.38867	2.14638e-09	1.78933e-08	yes	WARS	probable tryptophanyl tRNA synthetase [Thalassiosira pseudonana CCMP1335]	Genetic Information Processing	Translation	ko00970//Aminoacyl-tRNA biosynthesis	K01867	GO:0005622//intracellular;GO:0044464//cell part;GO:0005623//cell;GO:0044424//intracellular part	GO:0016876//ligase activity, forming aminoacyl-tRNA and related compounds;GO:0036094//small molecule binding;GO:0032550//purine ribonucleoside binding;GO:0005488//binding;GO:1901363//heterocyclic compound binding;GO:0097159//organic cyclic compound binding;GO:0004812//aminoacyl-tRNA ligase activity;GO:0001882//nucleoside binding;GO:0016875//ligase activity, forming carbon-oxygen bonds;GO:0001883/…	GO:0044281//small molecule metabolic process;GO:0044699//single-organism process;GO:0010467//gene expression;GO:0043043//peptide biosynthetic process;GO:0034641//cellular nitrogen compound metabolic process;GO:0009987//cellular process;GO:0044249//cellular biosynthetic process;GO:0006807//nitrogen compound metabolic process;GO:0019538//protein metabolic process;GO:0034645//cellular macromolecule …
gene_11271	151.667	814	15.72	72.2	2.1994	2.7446e-12	3.36733e-11	yes	-	predicted protein [Thalassiosira pseudonana CCMP1335]	-	-	-	-	-	-	-
gene_11273	2575.67	9729.33	343.65	1110.06	1.69162	1.00483e-05	4.61693e-05	yes	-	predicted protein [Thalassiosira pseudonana CCMP1335]	-	-	-	-	-	-	-
gene_11275	118	46.3333	3.78667	1.39333	-1.44239	0.00422132	0.010608	yes	-	glycosyl hydrolase [Nannochloropsis gaditana CCMP526]	-	-	-	-	-	-	-
gene_1128	1355.33	3402	86.1333	194.577	1.1757	4.97985e-07	2.89133e-06	yes	captC	CDP-Ethanolamine:DAG ethanolamine phosphotransferase [Chlamydomonas reinhardtii]	Metabolism	Lipid metabolism;Global and Overview	ko01100//Metabolic pathways;ko01110//Biosynthesis of secondary metabolites;ko00564//Glycerophospholipid metabolism;ko00565//Ether lipid metabolism	K00993	-	-	-
gene_11282	4734.33	1157.33	60.7167	13.72	-2.14581	6.96896e-17	1.42808e-15	yes	DENND4C	DENN-domain-containing protein [Fragilariopsis cylindrus CCMP1102]	Genetic Information Processing	Transcription	ko03040//Spliceosome	K12857	-	-	-
gene_11288	58.6667	1150.67	6.66333	124.243	4.22078	1.18432e-44	1.21562e-42	yes	-	cyclin protein [Thalassiosira pseudonana CCMP1335]	-	-	-	-	-	-	-
gene_11289	4.66667	36.6667	0.42	3.01333	2.8429	6.31757e-08	4.17329e-07	yes	CYCA3-3	cyclin protein [Thalassiosira pseudonana CCMP1335]	-	-	-	-	-	-	-
gene_11290	449.333	1345.33	40.1033	103.95	1.3741	8.37986e-07	4.71305e-06	yes	-	predicted protein [Thalassiosira pseudonana CCMP1335]	-	-	-	-	-	-	-
gene_11293	4.66667	16.3333	0.483333	1.43667	1.57163	0.00562285	0.0136776	yes	-	predicted protein [Thalassiosira pseudonana CCMP1335]	-	-	-	-	-	-	-
gene_11294	3.33333	15.3333	0.503333	1.97	1.96861	0.000817439	0.00244785	yes	FCP	fucoxanthin chl a/c light-harvesting protein [Thalassiosira pseudonana CCMP1335]	Metabolism	Energy metabolism	ko00196//Photosynthesis - antenna proteins	K08907	GO:0044424//intracellular part;GO:0044425//membrane part;GO:0005623//cell;GO:0009579//thylakoid;GO:0005622//intracellular;GO:0044464//cell part;GO:0016020//membrane	-	GO:0008152//metabolic process;GO:0009987//cellular process;GO:0044237//cellular metabolic process
gene_11299	1947.33	12597.7	85.0767	495.91	2.54324	1.51927e-23	5.45798e-22	yes	-	exo-beta- -glucanase [Nannochloropsis gaditana]	-	-	-	-	-	-	-
gene_1130	12	2.33333	2.74	0.463333	-2.56405	0.00033726	0.00110712	yes	-	predicted protein [Thalassiosira pseudonana CCMP1335]	-	-	-	-	-	-	-
gene_11300	14.6667	1393.67	2.59	212.603	6.35907	4.58906e-72	1.25609e-69	yes	-	predicted protein [Thalassiosira pseudonana CCMP1335]	-	-	-	-	-	-	-
gene_11303	2024	1029.67	54.2033	25.9067	-1.06506	4.24349e-05	0.000171049	yes	dhkG	protein kinase [Phaeodactylum tricornutum CCAP 1055/1]	-	-	-	-	-	-	-
gene_11309	1048.67	8111.33	14.6533	105.82	2.85231	6.85703e-24	2.5677e-22	yes	dhkG	kinase-like protein [Fragilariopsis cylindrus CCMP1102]	-	-	-	-	-	-	-
gene_11312	790.667	3255.67	117.903	443.39	1.91097	2.26006e-15	3.90115e-14	yes	DDB_G0289029	DUF292-domain-containing protein, partial [Fragilariopsis cylindrus CCMP1102]	Cellular Processes	Transport and catabolism	ko04144//Endocytosis	K19476	-	-	-
gene_11317	664.667	3144	31.0667	135.237	2.12205	2.79726e-16	5.39552e-15	yes	-	predicted protein [Thalassiosira pseudonana CCMP1335]	-	-	-	-	-	-	-
gene_11321	145	612.667	24.1667	93.07	1.9453	2.48031e-15	4.2368e-14	yes	-	predicted protein [Thalassiosira pseudonana CCMP1335]	-	-	-	-	-	-	-
gene_11323	4160.33	1380.33	86.72	26.7933	-1.69449	3.77687e-11	3.99806e-10	yes	-	1,3-beta-D-glucan phosphorylase [Ochromonas danica]	-	-	-	-	-	-	-
gene_11324	232	92	8.14333	3.04	-1.42155	5.06762e-06	2.46958e-05	yes	UVR8	PREDICTED: ultraviolet-B receptor UVR8-like isoform X2 [Lupinus angustifolius]	-	-	-	-	-	-	-
gene_11325	3825.33	18733.7	314.187	1410.45	2.16646	3.32292e-19	8.47013e-18	yes	DEGP1	Protease Do-like 1, chloroplastic [Auxenochlorella protothecoides]	-	-	-	-	-	GO:0016740//transferase activity;GO:0016787//hydrolase activity;GO:0008233//peptidase activity;GO:0003824//catalytic activity;GO:0016772//transferase activity, transferring phosphorus-containing groups	GO:0008152//metabolic process;GO:0071704//organic substance metabolic process;GO:0019538//protein metabolic process;GO:0009987//cellular process;GO:0043170//macromolecule metabolic process;GO:0044238//primary metabolic process
gene_11326	804.667	3114	51.9633	186.62	1.84454	9.70029e-14	1.41158e-12	yes	-	Hypothetical protein THAPSDRAFT_264628 [Thalassiosira pseudonana CCMP1335]	-	-	-	-	-	-	-
gene_11332	2714.67	8092.67	187.383	502.207	1.42229	1.53955e-08	1.13599e-07	yes	-	predicted protein [Thalassiosira pseudonana CCMP1335]	-	-	-	-	-	-	-
gene_11333	1019	368.333	32.9767	11.03	-1.58001	2.19553e-09	1.82765e-08	yes	ydcP	Peptidase U32 (ISS) [Ostreococcus tauri]	-	-	-	-	-	-	-
gene_11335	509	2611	37.3867	171.39	2.19669	2.45748e-18	5.80107e-17	yes	Serpinc1	proteinase inhibitor i4 serpin [Chrysochromulina sp. CCMP291]	-	-	-	-	-	-	-
gene_11337	10941.3	1653.33	225.463	29.74	-2.92242	2.3977e-23	8.48122e-22	yes	-	predicted protein [Thalassiosira pseudonana CCMP1335]	-	-	-	-	-	-	-
gene_11339	5034	17625.3	242.177	782.907	1.69278	1.56848e-12	1.97711e-11	yes	-	Os08g0119300 [Oryza sativa Japonica Group]	-	-	-	-	-	-	-
gene_11341	751	1633.67	44.3033	89.3333	1.01178	1.73829e-05	7.60401e-05	yes	-	predicted protein [Thalassiosira pseudonana CCMP1335]	-	-	-	-	-	-	-
gene_11343	92	334.667	11.88	40.4433	1.76737	1.21653e-09	1.05549e-08	yes	-	Methyltransferase-like protein 24 [Symbiodinium microadriaticum]	-	-	-	-	-	-	-
gene_11346	97	367.667	16.1933	53.59	1.72656	3.6882e-09	2.97124e-08	yes	VAP	v-type h-atpase subunit [Thalassiosira pseudonana CCMP1335]	Metabolism;Cellular Processes	Transport and catabolism;Global and Overview;Energy metabolism	ko01100//Metabolic pathways;ko00190//Oxidative phosphorylation;ko04145//Phagosome	K02155	GO:0043234//protein complex;GO:0044425//membrane part;GO:0033177//proton-transporting two-sector ATPase complex, proton-transporting domain;GO:0031224//intrinsic component of membrane;GO:0016020//membrane;GO:0098796//membrane protein complex;GO:0016469//proton-transporting two-sector ATPase complex;GO:0032991//macromolecular complex	GO:0005215//transporter activity;GO:0015077//monovalent inorganic cation transmembrane transporter activity;GO:0008324//cation transmembrane transporter activity;GO:0015075//ion transmembrane transporter activity;GO:0022857//transmembrane transporter activity;GO:0022891//substrate-specific transmembrane transporter activity;GO:0022892//substrate-specific transporter activity;GO:0022890//inorganic…	GO:0006818//hydrogen transport;GO:0055085//transmembrane transport;GO:0015992//proton transport;GO:0044765//single-organism transport;GO:0098662//inorganic cation transmembrane transport;GO:0098655//cation transmembrane transport;GO:0044763//single-organism cellular process;GO:0015988//energy coupled proton transmembrane transport, against electrochemical gradient;GO:0015672//monovalent inorganic…
gene_11352	779.333	58.3333	79.8833	5.59	-3.83697	1.6363e-38	1.28842e-36	yes	-	predicted protein [Thalassiosira pseudonana CCMP1335]	-	-	-	-	-	-	-
gene_11355	0	2.66667	0.001	0.133333	7.05889	0.0123142	0.0274455	yes	fadA	probable microsomal delta-5 desaturase [Thalassiosira pseudonana CCMP1335]	-	-	-	-	-	-	GO:0008152//metabolic process;GO:0044699//single-organism process;GO:0006629//lipid metabolic process;GO:0071704//organic substance metabolic process;GO:0044710//single-organism metabolic process;GO:0044238//primary metabolic process
gene_11357	9.33333	35.6667	1.67	6.21667	1.89629	4.48564e-05	0.000179801	yes	mip120	tesmin tso1-like cxc domain-containing protein [Nannochloropsis gaditana]	-	-	-	-	-	-	-
gene_11358	1063	258	37.87	8.71333	-2.11976	1.06229e-11	1.20672e-10	yes	-	predicted protein [Thalassiosira pseudonana CCMP1335]	-	-	-	-	-	-	-
gene_11365	867.667	188.333	57.89	11.1633	-2.37455	4.72342e-19	1.19604e-17	yes	ATM	kinase-like protein [Fragilariopsis cylindrus CCMP1102]	-	-	-	-	-	GO:0003824//catalytic activity;GO:0016772//transferase activity, transferring phosphorus-containing groups;GO:0016740//transferase activity	-
gene_11366	299.333	119.667	24.05	8.81333	-1.44828	5.62739e-07	3.23948e-06	yes	-	predicted protein [Thalassiosira pseudonana CCMP1335]	-	-	-	-	-	-	-
gene_11371	203	489	20.99	45.1867	1.10619	6.0712e-06	2.91418e-05	yes	-	predicted protein [Thalassiosira pseudonana CCMP1335]	-	-	-	-	-	-	-
gene_11372	1212.33	3714.67	103.49	287.183	1.47248	5.52123e-08	3.67741e-07	yes	-	predicted protein [Thalassiosira pseudonana CCMP1335]	-	-	-	-	-	-	-
gene_11373	597.667	2507.33	73.2267	267.057	1.8667	2.03597e-11	2.22698e-10	yes	-	predicted protein [Thalassiosira pseudonana CCMP1335]	-	-	-	-	-	-	-
gene_11377	310.333	111.333	20.24	6.84667	-1.56374	1.97316e-07	1.21627e-06	yes	-	methyltransferase [Helicosporidium sp. ATCC 50920]	-	-	-	-	-	-	-
gene_1142	42.6667	139.333	3.51	10.3333	1.55776	2.68054e-06	1.37815e-05	yes	-	predicted protein [Thalassiosira pseudonana CCMP1335]	-	-	-	-	-	-	-
gene_1144	318.667	1251.67	20.41	72.8367	1.83539	1.44135e-12	1.83294e-11	yes	-	ADP-ribosylation/Crystallin J1 [Nannochloropsis gaditana]	-	-	-	-	-	-	-
gene_1145	390.667	1845	13.2133	58.4333	2.1448	6.18744e-17	1.27703e-15	yes	At1g79600	ABC1-domain-containing protein [Fragilariopsis cylindrus CCMP1102]	-	-	-	-	-	-	-
gene_1146	2354.67	938	55.0867	20.4167	-1.43196	8.58564e-09	6.57565e-08	yes	-	predicted protein [Thalassiosira pseudonana CCMP1335]	-	-	-	-	-	-	-
gene_1148	104.333	35.6667	9.33333	2.98333	-1.64547	7.29738e-06	3.44803e-05	yes	-	predicted protein [Thalassiosira pseudonana CCMP1335]	-	-	-	-	-	-	-
gene_115	391	933.667	53.1667	108.363	1.02728	0.00057857	0.00178893	yes	wos2	HSP20-like chaperone [Fragilariopsis cylindrus CCMP1102]	Metabolism	Global and Overview;Lipid metabolism	ko01100//Metabolic pathways;ko00590//Arachidonic acid metabolism	K15730	-	-	-
gene_1150	2419	752	52.8633	15.5	-1.77	1.25033e-10	1.23486e-09	yes	-	predicted protein [Thalassiosira pseudonana CCMP1335]	-	-	-	-	-	-	-
gene_1152	725.667	1826	46.0133	106.067	1.20485	2.35735e-07	1.43767e-06	yes	-	HSP70-binding protein like [Blastocystis sp. subtype 4]	Genetic Information Processing	Folding, sorting and degradation	ko04141//Protein processing in endoplasmic reticulum	K09562	-	-	GO:0006950//response to stress;GO:0050896//response to stimulus;GO:0009628//response to abiotic stimulus
gene_1155	178	1178	8.47	52.9667	2.64465	9.14356e-20	2.42758e-18	yes	-	expressed protein [Chlorella variabilis]	-	-	-	-	-	-	-
gene_1159	412.667	97.3333	31.9333	7.15667	-2.1577	2.71987e-09	2.24282e-08	yes	-	2-oxoglutarate (2OG) and Fe(II)-dependent oxygenase superfamily protein [Klebsormidium flaccidum]	-	-	-	-	-	-	-
gene_1162	74	34.3333	15.62	6.81	-1.19767	0.00203534	0.00555189	yes	-	predicted protein [Thalassiosira pseudonana CCMP1335]	-	-	-	-	-	-	-
gene_1163	746.333	140.667	32.5033	5.71	-2.50903	4.20085e-20	1.1471e-18	yes	-	predicted protein [Thalassiosira pseudonana CCMP1335]	-	-	-	-	-	-	-
gene_1166	17.5133	63.6967	5.11667	15.02	1.55361	0.00223959	0.00605653	yes	-	histone H4 [Zea mays]	-	-	-	-	GO:0009536//plastid;GO:0043227//membrane-bounded organelle;GO:0005911//cell-cell junction;GO:0043231//intracellular membrane-bounded organelle;GO:0005737//cytoplasm;GO:0005622//intracellular;GO:0044444//cytoplasmic part;GO:0030054//cell junction;GO:0031090//organelle membrane;GO:0044464//cell part;GO:0044422//organelle part;GO:0043229//intracellular organelle;GO:0043232//intracellular non-membran…	GO:0046983//protein dimerization activity;GO:0003676//nucleic acid binding;GO:0005515//protein binding;GO:0097159//organic cyclic compound binding;GO:0005488//binding;GO:1901363//heterocyclic compound binding	GO:0016043//cellular component organization;GO:0043933//macromolecular complex subunit organization;GO:0071824//protein-DNA complex subunit organization;GO:0034728//nucleosome organization;GO:0006996//organelle organization;GO:0071822//protein complex subunit organization;GO:0006325//chromatin organization;GO:0051276//chromosome organization;GO:0009987//cellular process;GO:0071840//cellular compo…
gene_1167	10031	3796.67	313.357	107.333	-1.54571	1.74045e-09	1.4788e-08	yes	ITIH3	Inter-alpha-trypsin inhibitor heavy chain H3 [Zostera marina]	-	-	-	-	-	-	-
gene_1174	488.333	196.333	36.23	13.4333	-1.43137	1.37309e-08	1.01971e-07	yes	-	predicted protein [Thalassiosira pseudonana CCMP1335]	-	-	-	-	-	-	-
gene_1176	97.3333	26.6667	8.19667	2.01667	-2.02306	9.78191e-08	6.27878e-07	yes	Brca2	breast cancer 2 early onset [Thalassiosira pseudonana CCMP1335]	Genetic Information Processing	Replication and repair	ko03440//Homologous recombination	K08775	-	-	-
gene_1182	100.667	1.66667	17.5333	0.28	-5.96853	6.41982e-16	1.18963e-14	yes	-	chitinase [Thalassiosira pseudonana CCMP1335]	Metabolism	Carbohydrate metabolism;Global and Overview	ko01100//Metabolic pathways;ko00520//Amino sugar and nucleotide sugar metabolism	K01183	-	-	-
gene_1183	1024	63	44.4367	2.64333	-4.07132	1.25429e-22	4.19166e-21	yes	CHI1	chitinase [Thalassiosira pseudonana CCMP1335]	Metabolism	Carbohydrate metabolism;Global and Overview	ko01100//Metabolic pathways;ko00520//Amino sugar and nucleotide sugar metabolism	K01183	-	-	-
gene_1184	4798.33	1661.33	60.82	19.5033	-1.64083	9.45201e-10	8.29468e-09	yes	ACAC	acetyl-coa carboxylase [Thalassiosira pseudonana CCMP1335]	Metabolism	Global and Overview;Carbohydrate metabolism;Lipid metabolism	ko01100//Metabolic pathways;ko01110//Biosynthesis of secondary metabolites;ko00620//Pyruvate metabolism;ko01212//Fatty acid metabolism;ko00640//Propanoate metabolism;ko00061//Fatty acid biosynthesis	K11262	-	GO:0016879//ligase activity, forming carbon-nitrogen bonds;GO:0097367//carbohydrate derivative binding;GO:0016885//ligase activity, forming carbon-carbon bonds;GO:0036094//small molecule binding;GO:0001883//purine nucleoside binding;GO:0001882//nucleoside binding;GO:0005488//binding;GO:0032549//ribonucleoside binding;GO:1901363//heterocyclic compound binding;GO:0043169//cation binding;GO:0043167/…	GO:0044237//cellular metabolic process;GO:0044238//primary metabolic process;GO:0006082//organic acid metabolic process;GO:0044281//small molecule metabolic process;GO:0043436//oxoacid metabolic process;GO:0071704//organic substance metabolic process;GO:0044255//cellular lipid metabolic process;GO:0044763//single-organism cellular process;GO:0032787//monocarboxylic acid metabolic process;GO:00066…
gene_1188	20	4.66667	3.35667	0.693333	-2.27541	4.60249e-05	0.000183908	yes	-	predicted protein [Thalassiosira pseudonana CCMP1335]	-	-	-	-	-	-	-
gene_1195	98.3333	377	3.38667	11.7133	1.79021	2.85554e-12	3.49506e-11	yes	hpo-8	PTPLA-domain-containing protein [Fragilariopsis cylindrus CCMP1102]	Metabolism	Lipid metabolism;Global and Overview	ko01110//Biosynthesis of secondary metabolites;ko01212//Fatty acid metabolism;ko01040//Biosynthesis of unsaturated fatty acids;ko00062//Fatty acid elongation	K10703	-	-	-
gene_1201	104	533.333	7.58333	36.08	2.2503	5.91944e-18	1.35288e-16	yes	-	predicted protein [Thalassiosira pseudonana CCMP1335]	-	-	-	-	-	-	-
gene_1202	1722	4029.67	72.2833	161.787	1.16236	9.83815e-05	0.000365426	yes	-	predicted protein [Thalassiosira pseudonana CCMP1335]	-	-	-	-	-	-	-
gene_1205	638	1933	43.47	116.303	1.4198	1.81335e-05	7.89633e-05	yes	-	predicted protein [Thalassiosira pseudonana CCMP1335]	-	-	-	-	-	-	-
gene_1206	32.6667	543	4.17333	55.5533	3.7346	7.71854e-16	1.41294e-14	yes	-	heat shock protein Hsp20 [Phaeodactylum tricornutum CCAP 1055/1]	-	-	-	-	-	-	-
gene_1210	309.667	907.667	27.8867	77.1133	1.4674	4.20942e-08	2.86879e-07	yes	-	predicted protein [Thalassiosira pseudonana CCMP1335]	-	-	-	-	-	-	-
gene_1212	5320.67	1991	196.357	67.4533	-1.54151	5.26284e-09	4.14679e-08	yes	-	copper induced cell-surface protein [Thalassiosira pseudonana CCMP1335]	-	-	-	-	-	-	-
gene_1216	160.667	87.3333	19.7733	9.17	-1.10856	0.00421957	0.010608	yes	rpe	ribulose-phosphate 3-epimerase, phosphoribulose epimerase, erythrose-4-phosphate isomerase, phosphoketopentose 3-epimerase, xylulose phosphate 3-epimerase, phosphoketopentose epimerase, ribulose 5-phosphate 3-epimerase, D-ribulose phosphate-3-epimerase, D-ribulose 5-phosphate epimerase, D-ribulose-5-P 3-epimerase, D-xylulose-5-phosphate 3-epimerase, pentose-5-phosphate 3-epimerase [Thalassiosira …	Metabolism	Carbohydrate metabolism;Energy metabolism;Global and Overview	ko01100//Metabolic pathways;ko01110//Biosynthesis of secondary metabolites;ko01130//Biosynthesis of antibiotics;ko01120//Microbial metabolism in diverse environments;ko01230//Biosynthesis of amino acids;ko01200//Carbon metabolism;ko00710//Carbon fixation in photosynthetic organisms;ko00030//Pentose phosphate pathway;ko00040//Pentose and glucuronate interconversions	K01783	-	GO:0016854//racemase and epimerase activity;GO:0043169//cation binding;GO:0003824//catalytic activity;GO:0016857//racemase and epimerase activity, acting on carbohydrates and derivatives;GO:0005488//binding;GO:0016853//isomerase activity;GO:0043167//ion binding	GO:0006793//phosphorus metabolic process;GO:0044763//single-organism cellular process;GO:0034641//cellular nitrogen compound metabolic process;GO:0009117//nucleotide metabolic process;GO:0071704//organic substance metabolic process;GO:0006732//coenzyme metabolic process;GO:0046483//heterocycle metabolic process;GO:0044710//single-organism metabolic process;GO:0019362//pyridine nucleotide metaboli…
gene_122	23	55.6667	2.46667	5.38333	1.12594	0.00337017	0.00871483	yes	gbkr1	3-oxoacyl-[acyl-carrier protein [Phaeodactylum tricornutum CCAP 1055/1]	Metabolism	Global and Overview;Metabolism of cofactors and vitamins;Lipid metabolism	ko01100//Metabolic pathways;ko01212//Fatty acid metabolism;ko00061//Fatty acid biosynthesis;ko01040//Biosynthesis of unsaturated fatty acids;ko00780//Biotin metabolism	K00059	GO:0005737//cytoplasm;GO:0009536//plastid;GO:0005623//cell;GO:0043231//intracellular membrane-bounded organelle;GO:0043227//membrane-bounded organelle;GO:0044444//cytoplasmic part;GO:0044435//plastid part;GO:0005622//intracellular;GO:0043226//organelle;GO:0044446//intracellular organelle part;GO:0044464//cell part;GO:0044424//intracellular part;GO:0044422//organelle part;GO:0043229//intracellular…	GO:0005488//binding;GO:0097159//organic cyclic compound binding;GO:1901363//heterocyclic compound binding;GO:1901265//nucleoside phosphate binding;GO:0036094//small molecule binding;GO:0003824//catalytic activity;GO:0000166//nucleotide binding	GO:0019752//carboxylic acid metabolic process;GO:0006629//lipid metabolic process;GO:0044237//cellular metabolic process;GO:0006082//organic acid metabolic process;GO:0044699//single-organism process;GO:0071704//organic substance metabolic process;GO:0044710//single-organism metabolic process;GO:0009987//cellular process;GO:0044255//cellular lipid metabolic process;GO:0008152//metabolic process;G…
gene_1222	114.667	687.667	18.3033	95.1	2.37734	6.42623e-16	1.18963e-14	yes	-	predicted protein [Thalassiosira pseudonana CCMP1335]	-	-	-	-	-	-	-
gene_1223	243.667	602.667	41.3533	90.5433	1.1306	3.22901e-05	0.000133144	yes	MRPL27	mitochondrial ribosomal protein l27 [Nannochloropsis gaditana]	-	-	-	-	-	-	-
gene_1226	266	2308.33	12.9733	104.943	3.01599	6.69648e-29	3.45214e-27	yes	PGM2	phosphomannomutase-like protein [Thalassiosira pseudonana CCMP1335]	Metabolism	Carbohydrate metabolism;Global and Overview;Nucleotide metabolism	ko01100//Metabolic pathways;ko01110//Biosynthesis of secondary metabolites;ko01130//Biosynthesis of antibiotics;ko01120//Microbial metabolism in diverse environments;ko00230//Purine metabolism;ko00010//Glycolysis / Gluconeogenesis;ko00520//Amino sugar and nucleotide sugar metabolism;ko00030//Pentose phosphate pathway;ko00500//Starch and sucrose metabolism;ko00052//Galactose metabolism	K01835	-	-	-
gene_1227	691.667	1703.67	66.14	141.833	1.1006	0.000111453	0.000408306	yes	Y37D8A.10	microsomal signal peptidase 25 kDa subunit [Fragilariopsis cylindrus CCMP1102]	Genetic Information Processing	Folding, sorting and degradation	ko03060//Protein export	K12947	-	-	-
gene_1228	366.333	845	50.33	101.213	1.00791	0.00243885	0.00654002	yes	YCR051W	ankyrin repeat protein [Blastocystis sp. ATCC 50177/Nand II]	-	-	-	-	-	-	-
gene_1229	13.6667	34.6667	1.03667	2.52333	1.28338	0.00386011	0.00984373	yes	PTGES2	glutathione S-transferase [Medicago truncatula]	Metabolism	Lipid metabolism;Global and Overview	ko01100//Metabolic pathways;ko00590//Arachidonic acid metabolism	K05309	-	-	-
gene_123	423.667	2371.67	95.2033	460.977	2.27561	7.23347e-16	1.32837e-14	yes	ATG8	microtubule-associated protein [Thalassiosira pseudonana CCMP1335]	Cellular Processes	Transport and catabolism	ko04140//Regulation of autophagy	K08341	-	-	-
gene_1230	534.667	1609.67	28.1133	74.7867	1.41153	1.64713e-08	1.20762e-07	yes	PAP13	Plastid lipid-associated protein/fibrillin conserved domain protein [Nannochloropsis gaditana]	-	-	-	-	-	-	-
gene_1232	99	227.667	7.9	16.3067	1.04554	0.000102442	0.000378668	yes	psd	Phosphatidylserine decarboxylase proenzyme [Symbiodinium microadriaticum]	Metabolism	Lipid metabolism;Global and Overview	ko01100//Metabolic pathways;ko01110//Biosynthesis of secondary metabolites;ko00564//Glycerophospholipid metabolism	K01613	-	-	-
gene_1240	7.33333	20.6667	1.25	3.10333	1.31189	0.00731224	0.0173144	yes	VAP	v-type h-atpase subunit [Thalassiosira pseudonana CCMP1335]	Cellular Processes;Metabolism	Energy metabolism;Global and Overview;Transport and catabolism	ko01100//Metabolic pathways;ko00190//Oxidative phosphorylation;ko04145//Phagosome	K02155	GO:0031224//intrinsic component of membrane;GO:0043234//protein complex;GO:0033177//proton-transporting two-sector ATPase complex, proton-transporting domain;GO:0016020//membrane;GO:0044425//membrane part;GO:0098796//membrane protein complex;GO:0016469//proton-transporting two-sector ATPase complex;GO:0032991//macromolecular complex	GO:0015075//ion transmembrane transporter activity;GO:0015077//monovalent inorganic cation transmembrane transporter activity;GO:0005215//transporter activity;GO:0022892//substrate-specific transporter activity;GO:0022891//substrate-specific transmembrane transporter activity;GO:0008324//cation transmembrane transporter activity;GO:0022857//transmembrane transporter activity;GO:0022890//inorganic…	GO:0051179//localization;GO:0098655//cation transmembrane transport;GO:0015992//proton transport;GO:0006811//ion transport;GO:0044765//single-organism transport;GO:0006810//transport;GO:0044763//single-organism cellular process;GO:0015672//monovalent inorganic cation transport;GO:0006812//cation transport;GO:0051234//establishment of localization;GO:0034220//ion transmembrane transport;GO:0098660…
gene_1242	339	103.333	14.4633	4.08667	-1.8234	3.13083e-09	2.56171e-08	yes	-	predicted protein [Thalassiosira pseudonana CCMP1335]	-	-	-	-	-	-	-
gene_1247	2470	354.667	80.8267	11.0667	-2.86861	2.75855e-21	8.21561e-20	yes	-	heat shock factor [Thalassiosira oceanica]	-	-	-	-	-	-	-
gene_1252	27.3333	66.6667	3.73667	8.56	1.19586	0.00184503	0.00508721	yes	tauB	ABC transporter family protein [Thalassiosira pseudonana CCMP1335]	-	-	-	-	GO:0005623//cell;GO:0044464//cell part	GO:0016817//hydrolase activity, acting on acid anhydrides;GO:0017111//nucleoside-triphosphatase activity;GO:0003824//catalytic activity;GO:0016462//pyrophosphatase activity;GO:0016818//hydrolase activity, acting on acid anhydrides, in phosphorus-containing anhydrides;GO:0016787//hydrolase activity	-
gene_1256	1751.33	405.333	50.0633	10.8467	-2.2065	9.5042e-18	2.10927e-16	yes	-	predicted protein [Thalassiosira pseudonana CCMP1335]	-	-	-	-	-	-	-
gene_1257	212	1365.67	16.3467	100.023	2.61327	4.47648e-17	9.32276e-16	yes	Lmln	leishmanolysin-like peptidase [Chrysochromulina sp. CCMP291]	-	-	-	-	-	-	-
gene_1258	219.333	532.667	12.09	27.9033	1.20662	3.8235e-05	0.000155538	yes	At1g71810	ABC1-domain-containing protein [Fragilariopsis cylindrus CCMP1102]	-	-	-	-	-	GO:0003824//catalytic activity;GO:0016740//transferase activity	GO:0071704//organic substance metabolic process;GO:0009987//cellular process;GO:0044237//cellular metabolic process;GO:0008152//metabolic process
gene_1268	4906.33	439.667	105.863	8.9	-3.57225	1.67671e-38	1.31126e-36	yes	-	M6 metalloprotease, partial [Fragilariopsis cylindrus CCMP1102]	-	-	-	-	-	-	-
gene_127	174.667	573.667	16.5833	47.6233	1.52193	2.74362e-07	1.66091e-06	yes	-	EF-Hand 1, calcium-binding site [Nannochloropsis gaditana]	-	-	-	-	-	-	-
gene_1270	86.3333	709.667	7.16667	52.6667	2.87752	5.7442e-13	7.68746e-12	yes	-	predicted protein [Thalassiosira pseudonana CCMP1335]	-	-	-	-	-	-	-
gene_1272	375	183.667	19.89	9.19333	-1.11338	6.82747e-05	0.000261629	yes	-	predicted protein [Thalassiosira pseudonana CCMP1335]	-	-	-	-	-	-	-
gene_1276	1446.33	565.333	38.04	13.9633	-1.44587	4.23477e-07	2.4775e-06	yes	dhkG	protein kinase [Phaeodactylum tricornutum CCAP 1055/1]	-	-	-	-	-	-	-
gene_128	34	149	2.6	9.55333	1.87749	0.000159978	0.000565358	yes	hemE	uroporphyrinogen decarboxylase [Phaeodactylum tricornutum CCAP 1055/1]	Metabolism	Global and Overview;Metabolism of cofactors and vitamins	ko01100//Metabolic pathways;ko01110//Biosynthesis of secondary metabolites;ko00860//Porphyrin and chlorophyll metabolism	K01599	-	GO:0016830//carbon-carbon lyase activity;GO:0003824//catalytic activity;GO:0016829//lyase activity	GO:0051188//cofactor biosynthetic process;GO:1901360//organic cyclic compound metabolic process;GO:1901362//organic cyclic compound biosynthetic process;GO:0006725//cellular aromatic compound metabolic process;GO:0044237//cellular metabolic process;GO:0033013//tetrapyrrole metabolic process;GO:0034641//cellular nitrogen compound metabolic process;GO:0071704//organic substance metabolic process;GO…
gene_1289	119.333	15	4.95667	0.606667	-3.03039	0.000112171	0.000410414	yes	-	predicted protein [Thalassiosira pseudonana CCMP1335]	-	-	-	-	-	-	-
gene_1290	155.333	19.3333	4.20333	0.493333	-3.0909	1.9119e-06	1.01054e-05	yes	-	ferric reductase [Phaeodactylum tricornutum CCAP 1055/1]	-	-	-	-	-	-	-
gene_1299	180.333	19	7.71333	0.776667	-3.31199	2.07979e-14	3.2574e-13	yes	klc-2	Kinesin light chain [Klebsormidium flaccidum]	-	-	-	-	-	-	-
gene_1300	212.667	113.333	15.5867	7.68667	-1.01988	0.000482452	0.00152077	yes	HSFA1	HSF36, heat shock transcription factor DNA-binding domain-containing protein, DNA binding, transcription factor [Thalassiosira pseudonana CCMP1335]	-	-	-	-	-	-	-
gene_1306	352.333	3196.67	30.8	248.173	3.01035	7.20634e-12	8.37655e-11	yes	-	pirin-related protein [Chrysochromulina sp. CCMP291]	-	-	-	-	-	-	-
gene_1312	281.667	973	14.5	45.8967	1.66234	2.52717e-12	3.1207e-11	yes	ALDH22A1	betaine aldehyde dehydrogenase [Thalassiosira pseudonana CCMP1335]	-	-	-	-	-	GO:0016491//oxidoreductase activity;GO:0003824//catalytic activity;GO:0016903//oxidoreductase activity, acting on the aldehyde or oxo group of donors;GO:0016620//oxidoreductase activity, acting on the aldehyde or oxo group of donors, NAD or NADP as acceptor	GO:0044710//single-organism metabolic process;GO:0044237//cellular metabolic process;GO:0008152//metabolic process;GO:0009987//cellular process;GO:0044699//single-organism process
gene_1319	44.6667	19	6.64333	2.68	-1.30967	0.00712478	0.0169403	yes	ASHH2	SET-domain containing protein [Thalassiosira pseudonana CCMP1335]	-	-	-	-	-	-	-
gene_132	29	288	3.54667	31.9467	3.17113	2.9176e-09	2.39577e-08	yes	Psph	phosphoserine phosphatase [Phaeodactylum tricornutum CCAP 1055/1]	Metabolism	Amino acid metabolism;Global and Overview	ko01100//Metabolic pathways;ko01130//Biosynthesis of antibiotics;ko01120//Microbial metabolism in diverse environments;ko01230//Biosynthesis of amino acids;ko01200//Carbon metabolism;ko00260//Glycine, serine and threonine metabolism	K01079	-	GO:0016787//hydrolase activity;GO:0003824//catalytic activity	GO:0044237//cellular metabolic process;GO:0008152//metabolic process;GO:0009987//cellular process
gene_1320	8.33333	1	1.89667	0.186667	-3.34493	0.000533045	0.00165977	yes	TGS1	PREDICTED: trimethylguanosine synthase-like isoform X1 [Raphanus sativus]	Genetic Information Processing	Translation	ko03013//RNA transport	K14292	-	-	-
gene_1321	84.6667	760.333	8.24333	62.92	2.93222	5.48392e-19	1.37649e-17	yes	CDC2A	cell division control protein, cdc2, cyclin-dependent kinase, cdk1, p34 [Thalassiosira pseudonana CCMP1335]	-	-	-	-	-	GO:0032549//ribonucleoside binding;GO:1901363//heterocyclic compound binding;GO:0016773//phosphotransferase activity, alcohol group as acceptor;GO:0032550//purine ribonucleoside binding;GO:0001882//nucleoside binding;GO:0001883//purine nucleoside binding;GO:0005488//binding;GO:0036094//small molecule binding;GO:0097159//organic cyclic compound binding;GO:0016772//transferase activity, transferrin…	GO:0043412//macromolecule modification;GO:0044267//cellular protein metabolic process;GO:0044699//single-organism process;GO:0006796//phosphate-containing compound metabolic process;GO:0036211//protein modification process;GO:0071704//organic substance metabolic process;GO:0009987//cellular process;GO:0007049//cell cycle;GO:0044238//primary metabolic process;GO:0006464//cellular protein modificat…
gene_1322	10	282.333	0.683333	18.42	4.75254	2.52181e-28	1.25501e-26	yes	ATK2	kinesin family-like protein [Phaeodactylum tricornutum CCAP 1055/1]	-	-	-	-	-	-	-
gene_1327	485	143	27.3133	7.51333	-1.86208	8.77262e-12	1.00749e-10	yes	-	predicted protein [Thalassiosira pseudonana CCMP1335]	-	-	-	-	-	-	-
gene_1329	304.333	69.3333	21.2733	4.66333	-2.18961	1.38844e-09	1.19293e-08	yes	CPK4	eukaryotic protein kinase [Thalassiosira pseudonana CCMP1335]	-	-	-	-	-	GO:0003824//catalytic activity;GO:0016772//transferase activity, transferring phosphorus-containing groups;GO:0016301//kinase activity;GO:0016740//transferase activity	-
gene_1337	60.3333	321.667	3.06	15.28	2.32004	1.45636e-15	2.59168e-14	yes	DRTS	possible thymidylate synthase [Thalassiosira pseudonana CCMP1335]	Metabolism	Metabolism of cofactors and vitamins;Global and Overview;Nucleotide metabolism	ko01100//Metabolic pathways;ko00240//Pyrimidine metabolism;ko00670//One carbon pool by folate;ko00790//Folate biosynthesis	K13998	-	GO:0008168//methyltransferase activity;GO:0003824//catalytic activity;GO:0016740//transferase activity;GO:0016741//transferase activity, transferring one-carbon groups	GO:0044237//cellular metabolic process;GO:0043436//oxoacid metabolic process;GO:1901362//organic cyclic compound biosynthetic process;GO:0006082//organic acid metabolic process;GO:0044238//primary metabolic process;GO:1901605//alpha-amino acid metabolic process;GO:0009117//nucleotide metabolic process;GO:0071704//organic substance metabolic process;GO:0044710//single-organism metabolic process;GO…
gene_1339	5.66667	27.6667	2.32	9.21333	1.9896	0.000145363	0.000519134	yes	SKN7	HSF34, heat shock transcription factor DNA-binding domain-containing protein, DNA binding, transcription factor [Thalassiosira pseudonana CCMP1335]	-	-	-	-	-	-	-
gene_134	627.333	278.333	8.52	3.48667	-1.289	2.87977e-07	1.73601e-06	yes	Eml6	EML5 (ISS) [Ostreococcus tauri]	-	-	-	-	-	-	-
gene_1343	108.667	276.667	14.1067	32.53	1.20539	2.3604e-05	0.000100019	yes	VTC4	myo-inositol monophosphatase [Thalassiosira pseudonana CCMP1335]	Metabolism;Environmental Information Processing	Global and Overview;Signal transduction;Carbohydrate metabolism	ko01100//Metabolic pathways;ko01110//Biosynthesis of secondary metabolites;ko04070//Phosphatidylinositol signaling system;ko00562//Inositol phosphate metabolism;ko00053//Ascorbate and aldarate metabolism	K10047	-	-	-
gene_1346	1346.67	602.667	62.5833	26.4167	-1.24433	1.97488e-06	1.04143e-05	yes	At4g08850	L domain-like protein [Fragilariopsis cylindrus CCMP1102]	-	-	-	-	-	-	-
gene_1347	78.1333	241.183	18.49	47.26	1.35387	0.000419117	0.00134323	yes	-	histone H2A [Thalassiosira pseudonana CCMP1335]	-	-	-	-	GO:0044424//intracellular part;GO:0044464//cell part;GO:0043231//intracellular membrane-bounded organelle;GO:0005622//intracellular;GO:0043229//intracellular organelle;GO:0043228//non-membrane-bounded organelle;GO:0005623//cell;GO:0043232//intracellular non-membrane-bounded organelle;GO:0043226//organelle;GO:0043227//membrane-bounded organelle	GO:1901363//heterocyclic compound binding;GO:0097159//organic cyclic compound binding;GO:0046983//protein dimerization activity;GO:0005488//binding;GO:0003676//nucleic acid binding;GO:0005515//protein binding	-
gene_1349	2.42667	12.2533	0.52	2.18667	2.07215	0.00116766	0.00338547	yes	-	histone H3 isoform 1c [Phaeodactylum tricornutum CCAP 1055/1]	-	-	-	-	GO:0005622//intracellular;GO:0043226//organelle;GO:0043232//intracellular non-membrane-bounded organelle;GO:1990904//ribonucleoprotein complex;GO:0043229//intracellular organelle;GO:0032991//macromolecular complex;GO:0043228//non-membrane-bounded organelle;GO:0044464//cell part;GO:0044424//intracellular part;GO:0043231//intracellular membrane-bounded organelle;GO:0005623//cell;GO:0030529//intrace…	GO:0005515//protein binding;GO:0097159//organic cyclic compound binding;GO:0046983//protein dimerization activity;GO:1901363//heterocyclic compound binding;GO:0003676//nucleic acid binding;GO:0005488//binding	GO:0071704//organic substance metabolic process;GO:0008152//metabolic process;GO:0010467//gene expression;GO:0043170//macromolecule metabolic process
gene_1352	5442.67	2423.33	201.667	75.3167	-1.42093	2.74181e-05	0.000114701	yes	armt1	DUF89-domain-containing protein [Fragilariopsis cylindrus CCMP1102]	-	-	-	-	-	-	-
gene_1354	99.3333	50.6667	6.15333	2.98333	-1.04444	0.00752909	0.017773	yes	IRK	receptor protein kinase [Thalassiosira pseudonana CCMP1335]	-	-	-	-	-	-	-
gene_1356	2.42667	12.2533	0.52	2.18667	2.07215	0.00116468	0.00337854	yes	-	histone H3 isoform 1c [Phaeodactylum tricornutum CCAP 1055/1]	-	-	-	-	GO:0043226//organelle;GO:0043228//non-membrane-bounded organelle;GO:0043232//intracellular non-membrane-bounded organelle;GO:0005622//intracellular;GO:0043231//intracellular membrane-bounded organelle;GO:0005623//cell;GO:1990904//ribonucleoprotein complex;GO:0030529//intracellular ribonucleoprotein complex;GO:0032991//macromolecular complex;GO:0044464//cell part;GO:0043227//membrane-bounded organ…	GO:0003676//nucleic acid binding;GO:0046983//protein dimerization activity;GO:0097159//organic cyclic compound binding;GO:1901363//heterocyclic compound binding;GO:0005515//protein binding;GO:0005488//binding	GO:0008152//metabolic process;GO:0010467//gene expression;GO:0071704//organic substance metabolic process;GO:0043170//macromolecule metabolic process
gene_1358	47.8667	245.1	10.5033	48.01	2.19249	7.29499e-13	9.7064e-12	yes	-	histone H2A [Thalassiosira pseudonana CCMP1335]	-	-	-	-	GO:0043228//non-membrane-bounded organelle;GO:0005623//cell;GO:0005622//intracellular;GO:0043227//membrane-bounded organelle;GO:0043231//intracellular membrane-bounded organelle;GO:0044424//intracellular part;GO:0043226//organelle;GO:0043229//intracellular organelle;GO:0043232//intracellular non-membrane-bounded organelle;GO:0044464//cell part	GO:0003676//nucleic acid binding;GO:1901363//heterocyclic compound binding;GO:0046983//protein dimerization activity;GO:0005515//protein binding;GO:0005488//binding;GO:0097159//organic cyclic compound binding	-
gene_1359	453.333	1393.67	12.2833	35.5667	1.53382	9.45897e-06	4.37235e-05	yes	ctpA	Peptidase_S41-domain-containing protein [Fragilariopsis cylindrus CCMP1102]	-	-	-	-	-	-	-
gene_136	22251.3	7908	846.653	281.92	-1.58649	1.41049e-09	1.21008e-08	yes	-	hypothetical protein THAPSDRAFT_268185 [Thalassiosira pseudonana CCMP1335]	-	-	-	-	-	-	-
gene_1361	5082.67	2380	110.857	48.2933	-1.1988	1.69439e-06	9.05146e-06	yes	dnaJ	Molecular chaperone (DnaJ superfamily) (ISS) [Ostreococcus tauri]	-	-	-	-	-	-	-
gene_1363	361	196	32.11	16.01	-1.00405	8.36986e-05	0.00031465	yes	-	ribosomal rna small subunit methyltransferase e [Nannochloropsis gaditana]	-	-	-	-	-	-	-
gene_1365	335.667	874.667	35.4033	83.6567	1.2406	1.78536e-06	9.4929e-06	yes	HSD17B10	3-hydroxyacyl-CoA dehydrogenase type II [Thalassiosira pseudonana CCMP1335]	Metabolism	Lipid metabolism;Metabolism of cofactors and vitamins;Global and Overview	ko01100//Metabolic pathways;ko01212//Fatty acid metabolism;ko00061//Fatty acid biosynthesis;ko01040//Biosynthesis of unsaturated fatty acids;ko00780//Biotin metabolism	K00059	-	-	-
gene_1367	98.3333	208.333	4.47667	8.98	1.00429	0.00152004	0.00429768	yes	-	alpha/beta-hydrolase [Fragilariopsis cylindrus CCMP1102]	-	-	-	-	-	-	-
gene_1373	557	1630.33	40.7267	107.307	1.39769	8.02025e-08	5.21203e-07	yes	-	predicted protein [Thalassiosira pseudonana CCMP1335]	-	-	-	-	-	-	-
gene_1374	184.667	471	16.4233	38.3233	1.22248	6.21351e-07	3.55907e-06	yes	nsmce2	Zinc finger, RING/FYVE/PHD-type [Nannochloropsis gaditana]	-	-	-	-	-	-	-
gene_1381	155	773	15.2267	70.9567	2.22034	4.96683e-16	9.32985e-15	yes	-	predicted protein [Thalassiosira pseudonana CCMP1335]	-	-	-	-	-	-	-
gene_1383	381.333	180	9.10667	4.04667	-1.17019	3.59487e-05	0.000147012	yes	-	predicted protein [Thalassiosira pseudonana CCMP1335]	-	-	-	-	-	-	-
gene_1384	102	276.667	13.76	34.9833	1.34619	2.73027e-06	1.40092e-05	yes	-	Soluble NSF Attachment Protein (SNAP) Receptor (SNARE) [Ectocarpus siliculosus]	Genetic Information Processing	Folding, sorting and degradation	ko04130//SNARE interactions in vesicular transport	K08503	-	-	-
gene_1385	302.333	1430.67	25.72	112.483	2.12875	2.52958e-17	5.42539e-16	yes	-	plant/MCA23-20 protein [Medicago truncatula]	-	-	-	-	-	-	-
gene_1386	281.667	781.333	26.5867	68.3033	1.36125	3.6501e-08	2.50966e-07	yes	Pde1b	hypothetical 3',5'-cyclic AMP phosphodiesterase [Thalassiosira pseudonana CCMP1335]	Metabolism	Nucleotide metabolism	ko00230//Purine metabolism	K13755	-	-	-
gene_1389	1407.33	4225.67	165.97	417.963	1.33245	0.000100159	0.000370832	yes	GLX3	ThiJ/PfpI domain-containing protein [Fragilariopsis cylindrus CCMP1102]	-	-	-	-	-	-	-
gene_139	4773.67	15662	197.007	581.19	1.56077	4.58725e-10	4.16878e-09	yes	ERDJ2A	DnaJ-like/ Sec63 translocase subunit [Ectocarpus siliculosus]	Genetic Information Processing	Folding, sorting and degradation	ko04141//Protein processing in endoplasmic reticulum;ko03060//Protein export	K09540	-	-	-
gene_1391	13	30	1.79	3.96667	1.14797	0.0246334	0.0495339	yes	PNG1	PREDICTED: peptide-N(4)-(N-acetyl-beta-glucosaminyl)asparagine amidase [Camelina sativa]	Genetic Information Processing	Folding, sorting and degradation	ko04141//Protein processing in endoplasmic reticulum	K01456	GO:0005622//intracellular;GO:0044424//intracellular part;GO:0005623//cell;GO:0044464//cell part	GO:0016740//transferase activity;GO:0003824//catalytic activity	-
gene_1393	7	18.6667	1.11667	2.53	1.17994	0.0184331	0.0386479	yes	-	predicted protein [Thalassiosira pseudonana CCMP1335]	-	-	-	-	-	-	-
gene_1394	200.667	92.6667	21.49	9.28667	-1.21043	0.000123482	0.000448089	yes	BTAF1	SNF2_N-domain-containing protein, partial [Fragilariopsis cylindrus CCMP1102]	-	-	-	-	-	-	-
gene_1395	194	65	33.47	10.44	-1.68075	3.01318e-08	2.11088e-07	yes	BTAF1	SNF2_N-domain-containing protein, partial [Fragilariopsis cylindrus CCMP1102]	-	-	-	-	-	GO:0097159//organic cyclic compound binding;GO:0001882//nucleoside binding;GO:0032549//ribonucleoside binding;GO:0036094//small molecule binding;GO:0005488//binding;GO:1901363//heterocyclic compound binding;GO:0001883//purine nucleoside binding;GO:0097367//carbohydrate derivative binding;GO:0032550//purine ribonucleoside binding	-
gene_140	104.667	327.667	11.19	30.9233	1.46649	2.81229e-07	1.6989e-06	yes	-	predicted protein [Thalassiosira pseudonana CCMP1335]	-	-	-	-	-	-	-
gene_1404	470	1151.67	18.4333	41.8367	1.18245	6.52895e-07	3.73231e-06	yes	Dnajb3	DnaJ-domain-containing protein [Fragilariopsis cylindrus CCMP1102]	-	-	-	-	-	-	-
gene_1405	314	1324	34.4233	129.637	1.91302	4.67734e-15	7.81551e-14	yes	fahd1	Acylpyruvase FAHD1, mitochondrial [Dichanthelium oligosanthes]	Metabolism	Global and Overview;Amino acid metabolism	ko01100//Metabolic pathways;ko01120//Microbial metabolism in diverse environments;ko00350//Tyrosine metabolism	K01557	-	-	-
gene_1414	5701.67	2048.67	213.45	70.7367	-1.59337	5.07898e-11	5.30317e-10	yes	CG9164	Sulfotransferase [Nannochloropsis gaditana]	-	-	-	-	-	-	-
gene_1415	590.667	1784	52.8367	140.127	1.40712	2.11168e-06	1.1095e-05	yes	-	predicted protein [Thalassiosira pseudonana CCMP1335]	-	-	-	-	-	-	-
gene_1417	165.667	395.667	9.60667	21.71	1.17625	6.36382e-05	0.000245334	yes	alg2	UDP-Glycosyltransferase/glycogen phosphorylase, partial [Fragilariopsis cylindrus CCMP1102]	Metabolism	Glycan biosynthesis and metabolism;Global and Overview	ko01100//Metabolic pathways;ko00510//N-Glycan biosynthesis	K03843	-	-	-
gene_1426	1949.33	1059.67	111.737	55.6	-1.00695	0.000170398	0.00059777	yes	olpB	lpxtg-motif cell wall anchor domain protein [Nannochloropsis gaditana]	-	-	-	-	-	-	-
gene_1427	504.667	16.3333	41.6033	1.26667	-5.03759	7.35576e-43	6.87494e-41	yes	NOD1	Protein NLRC3 [Symbiodinium microadriaticum]	-	-	-	-	-	-	-
gene_1429	206	470	32.7767	68.2133	1.05738	2.32617e-05	9.8668e-05	yes	UBC33	UBC-like protein [Fragilariopsis cylindrus CCMP1102]	Genetic Information Processing	Folding, sorting and degradation	ko04141//Protein processing in endoplasmic reticulum;ko04120//Ubiquitin mediated proteolysis	K04554	-	-	-
gene_1431	141.667	57.3333	12.1933	4.67	-1.3846	5.97849e-05	0.000231644	yes	-	predicted protein [Thalassiosira pseudonana CCMP1335]	-	-	-	-	-	-	-
gene_1436	35.3333	85.3333	2.45333	5.54333	1.17601	0.000841428	0.00251575	yes	-	predicted protein [Thalassiosira pseudonana CCMP1335]	-	-	-	-	-	-	-
gene_1440	62.3333	199.667	9.60333	26.33	1.4551	3.27492e-05	0.000134844	yes	-	CIA30-domain-containing protein [Coccomyxa subellipsoidea C-169]	-	-	-	-	-	-	-
gene_1442	492.667	199.667	21.3067	7.92667	-1.42652	1.73753e-07	1.08029e-06	yes	mhkA	kinase-like protein [Fragilariopsis cylindrus CCMP1102]	-	-	-	-	-	-	-
gene_1447	7274.67	3800	87.1333	42.5133	-1.03531	3.89867e-05	0.000158204	yes	ATL44	zinc finger protein [Nannochloropsis gaditana]	-	-	-	-	-	-	-
gene_1448	965.333	2601.33	34.5167	83.7733	1.2792	8.77642e-08	5.66819e-07	yes	Leng9	Peptidyl-prolyl cis-trans isomerase-like 2 [Symbiodinium microadriaticum]	-	-	-	-	-	-	-
gene_145	1315	536.667	13.5367	5.05667	-1.42061	1.6942e-09	1.4427e-08	yes	-	predicted protein [Thalassiosira pseudonana CCMP1335]	-	-	-	-	-	-	-
gene_1450	2414.67	518.333	37.0167	7.26	-2.35013	1.17698e-22	3.94479e-21	yes	-	predicted protein [Thalassiosira pseudonana CCMP1335]	-	-	-	-	-	-	-
gene_1459	3713.67	1498	40.7233	15.1033	-1.43099	1.96257e-09	1.64925e-08	yes	-	predicted protein [Thalassiosira pseudonana CCMP1335]	-	-	-	-	-	-	-
gene_146	279.667	1561.33	17.08	86.16	2.33471	2.03853e-18	4.86202e-17	yes	Ccnj	cyclin-like protein [Fragilariopsis cylindrus CCMP1102]	-	-	-	-	GO:0044464//cell part;GO:0005623//cell;GO:0043231//intracellular membrane-bounded organelle;GO:0043227//membrane-bounded organelle;GO:0005622//intracellular;GO:0043226//organelle;GO:0043229//intracellular organelle;GO:0044424//intracellular part	GO:0019900//kinase binding;GO:0005515//protein binding;GO:0005488//binding;GO:0019899//enzyme binding	GO:0044699//single-organism process;GO:0007049//cell cycle;GO:0044763//single-organism cellular process;GO:0009987//cellular process
gene_1460	157.333	6.66667	10.74	0.426667	-4.65374	5.48334e-25	2.18877e-23	yes	E2f2	Transcription factor E2FC [Glycine soja]	-	-	-	-	-	-	-
gene_1461	3382.33	1704.67	80.5733	37.8367	-1.09052	9.86353e-06	4.53928e-05	yes	QNS1	glutamine-dependent NAD(+) synthetase [Thalassiosira pseudonana CCMP1335]	Metabolism	Metabolism of cofactors and vitamins;Global and Overview	ko01100//Metabolic pathways;ko00760//Nicotinate and nicotinamide metabolism	K01950	-	GO:0005488//binding;GO:0016787//hydrolase activity;GO:0001882//nucleoside binding;GO:0097367//carbohydrate derivative binding;GO:0032550//purine ribonucleoside binding;GO:0036094//small molecule binding;GO:0003824//catalytic activity;GO:0001883//purine nucleoside binding;GO:0097159//organic cyclic compound binding;GO:1901363//heterocyclic compound binding;GO:0032549//ribonucleoside binding	GO:0009058//biosynthetic process;GO:0044238//primary metabolic process;GO:0009165//nucleotide biosynthetic process;GO:0008152//metabolic process;GO:0006733//oxidoreduction coenzyme metabolic process;GO:0046483//heterocycle metabolic process;GO:0051188//cofactor biosynthetic process;GO:0044237//cellular metabolic process;GO:0019438//aromatic compound biosynthetic process;GO:0072524//pyridine-conta…
gene_1466	193	546	9.02667	24.08	1.41557	4.97233e-06	2.42829e-05	yes	-	TBC1 domain family member 14 [Symbiodinium microadriaticum]	-	-	-	-	-	-	-
gene_1467	4765.67	26084.7	211.43	1059.2	2.32472	1.76868e-21	5.37902e-20	yes	-	predicted protein [Thalassiosira pseudonana CCMP1335]	-	-	-	-	-	-	-
gene_1468	45765	8283.33	2753.71	447.577	-2.62117	2.32362e-24	9.02445e-23	yes	TRPA1	prolyl 4-hydroxylase, partial [Nannochloropsis gaditana CCMP526]	-	-	-	-	-	GO:0003824//catalytic activity	-
gene_1469	209.333	114	20.4367	10.13	-1.01253	0.000145669	0.000519904	yes	podJ	HCP-like protein [Fragilariopsis cylindrus CCMP1102]	-	-	-	-	-	-	-
gene_1475	433.333	209.667	9.58	4.27333	-1.16466	1.68113e-05	7.38492e-05	yes	-	predicted protein [Thalassiosira pseudonana CCMP1335]	-	-	-	-	-	-	-
gene_1479	1311.67	4111.67	43.18	125.79	1.54258	2.78608e-07	1.68395e-06	yes	-	predicted protein [Thalassiosira pseudonana CCMP1335]	-	-	-	-	-	-	-
gene_148	40897	114965	915.497	2403.1	1.39227	2.29839e-07	1.4032e-06	yes	Ptchd2	sterol regulatory element-binding protein, partial [Thalassiosira oceanica]	-	-	-	-	-	-	-
gene_1480	3250	8200.67	127.73	288.807	1.17701	1.15718e-06	6.37421e-06	yes	-	predicted protein [Thalassiosira pseudonana CCMP1335]	-	-	-	-	-	-	-
gene_1481	12864	47521	321.9	1107.6	1.78275	7.04968e-12	8.20274e-11	yes	-	predicted protein [Thalassiosira pseudonana CCMP1335]	-	-	-	-	-	-	-
gene_1485	221.333	18.3333	28.2	2.14667	-3.71553	1.90411e-25	8.04768e-24	yes	PRB1	protein scp/tpx-1/ag5/pr-1/sc7 domain-containing protein [Thalassiosira pseudonana CCMP1335]	Environmental Information Processing;Organismal Systems	Environmental adaptation;Signal transduction	ko04626//Plant-pathogen interaction;ko04075//Plant hormone signal transduction	K13449	-	-	-
gene_1486	845.333	298	16.97	5.65	-1.58666	1.31549e-07	8.28196e-07	yes	pus10	O-methyltransferase [Blastocystis sp. ATCC 50177/Nand II]	-	-	-	-	-	-	-
gene_149	2860	834	132.187	35.5767	-1.89357	4.34654e-14	6.58338e-13	yes	CAT2	carnitine acetyl transferase [Thalassiosira pseudonana CCMP1335]	-	-	-	-	-	-	-
gene_1491	292	65.3333	19.0667	3.95667	-2.2687	4.38279e-12	5.21579e-11	yes	Nphp3	Tetratricopeptide repeat containing protein [Ectocarpus siliculosus]	-	-	-	-	-	-	-
gene_1493	49	142.667	2.4	6.45333	1.42701	8.92989e-05	0.000333789	yes	-	predicted protein [Thalassiosira pseudonana CCMP1335]	-	-	-	-	-	-	-
gene_1494	483.667	1109.33	28.9067	59.9933	1.0534	7.37955e-06	3.48257e-05	yes	-	predicted protein [Thalassiosira pseudonana CCMP1335]	-	-	-	-	-	-	-
gene_1497	60	147	6.35	14.36	1.17723	9.28912e-05	0.000345703	yes	-	predicted protein [Thalassiosira pseudonana CCMP1335]	-	-	-	-	-	-	-
gene_1499	0	5	0.001	0.746667	9.54432	0.000496035	0.00155719	yes	-	predicted protein [Thalassiosira pseudonana CCMP1335]	-	-	-	-	-	-	-
gene_15	61	6.66667	8.75333	0.903333	-3.2765	6.60569e-12	7.70172e-11	yes	-	predicted protein [Thalassiosira pseudonana CCMP1335]	-	-	-	-	-	-	-
gene_1502	19	42	0.843333	1.76333	1.06413	0.007938	0.0186197	yes	CRTISO1	phytoene dehydrogenase, phytoene desaturase and carotenoid isomerase-like protein [Thalassiosira pseudonana CCMP1335]	-	-	-	-	-	-	-
gene_1504	5322.67	1273.33	86.9633	19.41	-2.16361	2.94321e-17	6.24264e-16	yes	Sin3a	probable transcriptional regulator, SIN3 [Cyanidioschyzon merolae strain 10D] [Cyanidioschyzon merolae]	-	-	-	-	-	-	-
gene_1505	9027.67	1137.67	59.46	6.81	-3.12619	1.57777e-36	1.11276e-34	yes	Dync1h1	cytoplasmic dynein heavy chain-like protein [Thalassiosira pseudonana CCMP1335]	-	-	-	-	GO:0044464//cell part;GO:0005875//microtubule associated complex;GO:0043234//protein complex;GO:0005623//cell;GO:0044444//cytoplasmic part;GO:0043226//organelle;GO:0005622//intracellular;GO:0044424//intracellular part;GO:0099568//cytoplasmic region;GO:0044430//cytoskeletal part;GO:0044422//organelle part;GO:0032991//macromolecular complex;GO:0043228//non-membrane-bounded organelle;GO:0032838//cel…	GO:0016817//hydrolase activity, acting on acid anhydrides;GO:0001883//purine nucleoside binding;GO:0016462//pyrophosphatase activity;GO:1901363//heterocyclic compound binding;GO:0097159//organic cyclic compound binding;GO:0001882//nucleoside binding;GO:0097367//carbohydrate derivative binding;GO:0016818//hydrolase activity, acting on acid anhydrides, in phosphorus-containing anhydrides;GO:0016787…	GO:0044699//single-organism process;GO:0009987//cellular process;GO:0007017//microtubule-based process;GO:0044763//single-organism cellular process
gene_1506	9951.33	310.333	257.683	7.49	-5.10449	1.36148e-69	3.33013e-67	yes	-	copper induced cell-surface protein [Thalassiosira pseudonana CCMP1335]	-	-	-	-	-	-	-
gene_1507	8352.33	146.333	181.567	2.97667	-5.93066	3.19297e-75	1.04876e-72	yes	-	predicted protein [Thalassiosira pseudonana CCMP1335]	-	-	-	-	-	-	-
gene_1508	10	32	0.19	0.583333	1.61832	0.000375304	0.00121741	yes	ncapg2	condensin-2 complex subunit g2 [Nannochloropsis gaditana]	-	-	-	-	-	-	-
gene_151	196	86	6.80667	2.73667	-1.31453	5.32392e-05	0.000209315	yes	mettl2	S-adenosyl-L-methionine-dependent methyltransferase, partial [Fragilariopsis cylindrus CCMP1102]	-	-	-	-	-	-	-
gene_1514	56.6667	26	8.32	3.42333	-1.28118	0.00392342	0.00995884	yes	CMD1	PREDICTED: caltractin [Phoenix dactylifera]	Organismal Systems	Environmental adaptation	ko04626//Plant-pathogen interaction	K13448	-	-	-
gene_1515	259.667	104.667	17.6333	6.42667	-1.45616	4.62907e-08	3.12666e-07	yes	-	lactyolglutathione lyase [Phaeodactylum tricornutum CCAP 1055/1]	Metabolism	Carbohydrate metabolism	ko00620//Pyruvate metabolism	K01759	-	-	-
gene_1517	924.667	2810	74.0933	202.08	1.44751	6.37309e-10	5.6927e-09	yes	Rab11a	rab-type small GTPase [Thalassiosira pseudonana CCMP1335]	Cellular Processes	Transport and catabolism	ko04144//Endocytosis	K07904	-	GO:0036094//small molecule binding;GO:1901363//heterocyclic compound binding;GO:0005488//binding;GO:0097367//carbohydrate derivative binding;GO:0097159//organic cyclic compound binding;GO:0032550//purine ribonucleoside binding;GO:0032549//ribonucleoside binding;GO:0001883//purine nucleoside binding;GO:0001882//nucleoside binding	GO:0050794//regulation of cellular process;GO:0044699//single-organism process;GO:0050789//regulation of biological process;GO:0051716//cellular response to stimulus;GO:0044700//single organism signaling;GO:0044763//single-organism cellular process;GO:0051179//localization;GO:0023052//signaling;GO:0008104//protein localization;GO:0007154//cell communication;GO:0007165//signal transduction;GO:0065…
gene_1518	80.3333	363	7.38667	29.16	1.981	1.06875e-10	1.06652e-09	yes	-	predicted protein [Thalassiosira pseudonana CCMP1335]	-	-	-	-	-	-	-
gene_1519	112.667	285.333	12.0267	28.7633	1.25799	1.44387e-05	6.42119e-05	yes	GPI8	GPI-anchor transamidase [Klebsormidium flaccidum]	Metabolism	Glycan biosynthesis and metabolism;Global and Overview	ko01100//Metabolic pathways;ko00563//Glycosylphosphatidylinositol(GPI)-anchor biosynthesis	K05290	-	-	-
gene_152	21.3333	8	2.68667	0.913333	-1.5566	0.0018741	0.00515794	yes	SPAC3H1.10	phytochelatin synthase-like protein [Thalassiosira pseudonana]	-	-	-	-	-	-	-
gene_1529	365.667	20.6667	24.6467	1.32333	-4.21914	3.20405e-22	1.0405e-20	yes	TNXB	sig2-like protein [Thalassiosira pseudonana CCMP1335]	-	-	-	-	-	-	-
gene_1530	353	45.6667	22.7633	2.85333	-2.99599	7.89602e-10	6.98789e-09	yes	REX4	ribonuclease H-like protein [Fragilariopsis cylindrus CCMP1102]	-	-	-	-	-	-	-
gene_1533	1203.33	35	57.8533	1.50667	-5.26297	3.45507e-42	3.10308e-40	yes	-	copper induced cell-surface protein [Thalassiosira pseudonana CCMP1335]	-	-	-	-	-	-	-
gene_1540	115.667	26.6667	13.8067	3.01333	-2.19593	5.74749e-08	3.81926e-07	yes	-	predicted protein [Thalassiosira pseudonana CCMP1335]	-	-	-	-	-	-	-
gene_1544	5015.67	1991	63.1967	23.36	-1.43581	9.31302e-09	7.10434e-08	yes	SNRNP200	RNA or DNA helicase [Thalassiosira pseudonana CCMP1335]	Genetic Information Processing	Transcription	ko03040//Spliceosome	K12854	-	GO:0005488//binding;GO:0003824//catalytic activity;GO:0016818//hydrolase activity, acting on acid anhydrides, in phosphorus-containing anhydrides;GO:0032549//ribonucleoside binding;GO:0017111//nucleoside-triphosphatase activity;GO:1901363//heterocyclic compound binding;GO:0016787//hydrolase activity;GO:0097367//carbohydrate derivative binding;GO:0001883//purine nucleoside binding;GO:0016817//hydr…	-
gene_1549	33.6667	12.6667	4.56667	1.53	-1.57761	0.000197696	0.000683934	yes	IRL5	Hypothetical leucine rich repeat protein [Ectocarpus siliculosus]	-	-	-	-	-	-	-
gene_1550	115	45	3.96667	1.52333	-1.3807	0.00416227	0.0104772	yes	-	predicted protein [Thalassiosira pseudonana CCMP1335]	-	-	-	-	-	-	-
gene_1553	4433.67	1191	84.14	21.0933	-1.996	7.47173e-15	1.22358e-13	yes	DNAJB12	tpr repeat-containing thioredoxin ttl1, partial [Nannochloropsis gaditana]	-	-	-	-	-	-	-
gene_1555	132.667	313.667	13.8233	29.5867	1.09784	1.45709e-05	6.47247e-05	yes	SARED1	NAD(P)-binding protein [Fragilariopsis cylindrus CCMP1102]	-	-	-	-	-	-	-
gene_1556	727	270.333	101.56	34.33	-1.56479	3.18237e-09	2.60018e-08	yes	Xpac	xeroderma pigmentosum group A protein [Phaeodactylum tricornutum CCAP 1055/1]	Genetic Information Processing	Replication and repair	ko03420//Nucleotide excision repair	K10847	-	-	-
gene_156	213.667	601.667	22.8967	57.9933	1.34075	2.90529e-07	1.75048e-06	yes	-	predicted protein [Thalassiosira pseudonana CCMP1335]	-	-	-	-	-	-	-
gene_1562	228	732.333	25.1	72.7233	1.53473	4.01363e-10	3.6883e-09	yes	Sirt2	SIR2-like transcriptional regulatory protein [Thalassiosira pseudonana CCMP1335]	Metabolism	Global and Overview;Metabolism of cofactors and vitamins	ko01100//Metabolic pathways;ko00760//Nicotinate and nicotinamide metabolism	K11121	-	GO:1901265//nucleoside phosphate binding;GO:0097159//organic cyclic compound binding;GO:0000166//nucleotide binding;GO:0036094//small molecule binding;GO:0005488//binding;GO:0016787//hydrolase activity;GO:1901363//heterocyclic compound binding;GO:0003824//catalytic activity;GO:0043167//ion binding	-
gene_1563	278.667	705	15.6333	36.2133	1.2119	2.21363e-07	1.35433e-06	yes	-	predicted protein [Thalassiosira pseudonana CCMP1335]	-	-	-	-	-	-	-
gene_1568	14747.7	5467	239.86	83.5267	-1.52188	7.34872e-09	5.67748e-08	yes	-	predicted protein [Thalassiosira pseudonana CCMP1335]	-	-	-	-	-	-	-
gene_1569	961	463.333	30.7267	14.1767	-1.11597	0.000419645	0.00134455	yes	-	predicted protein [Thalassiosira pseudonana CCMP1335]	-	-	-	-	-	-	-
gene_157	685.333	252.667	25.5733	8.82333	-1.53524	1.83973e-09	1.55283e-08	yes	Os04g0573000	SPX domain-containing membrane protein Os06g0129400-like [Asparagus officinalis]	-	-	-	-	-	-	-
gene_1570	300.667	681.667	21.58	44.7067	1.0508	2.99732e-05	0.000124439	yes	-	phosphoglycerate mutase-like protein [Fragilariopsis cylindrus CCMP1102]	-	-	-	-	-	-	-
gene_1573	485.667	239	26.28	11.9667	-1.13494	4.47049e-06	2.20587e-05	yes	At1g17230	PREDICTED: probable LRR receptor-like serine/threonine-protein kinase At3g47570 [Sesamum indicum]	-	-	-	-	-	-	-
gene_1575	734.667	2545	18.7433	61.19	1.70692	6.73119e-11	6.91526e-10	yes	-	predicted protein [Thalassiosira pseudonana CCMP1335]	-	-	-	-	-	-	-
gene_1576	52.3333	21.3333	5.34	2.02333	-1.40011	0.0008063	0.00241638	yes	-	predicted protein [Thalassiosira pseudonana CCMP1335]	-	-	-	-	-	-	-
gene_1580	1349.33	394	82.82	22.0567	-1.90876	1.2172e-14	1.95705e-13	yes	plcd3a	phospholipase C [Thalassiosira pseudonana CCMP1335]	Environmental Information Processing;Metabolism	Global and Overview;Carbohydrate metabolism;Signal transduction	ko01100//Metabolic pathways;ko04070//Phosphatidylinositol signaling system;ko00562//Inositol phosphate metabolism	K05857	-	GO:0016787//hydrolase activity;GO:0003824//catalytic activity	GO:0007165//signal transduction;GO:0044700//single organism signaling;GO:0006629//lipid metabolic process;GO:0044710//single-organism metabolic process;GO:0071704//organic substance metabolic process;GO:0051716//cellular response to stimulus;GO:0050794//regulation of cellular process;GO:0044238//primary metabolic process;GO:0008152//metabolic process;GO:0050789//regulation of biological process;G…
gene_1584	326.333	106	8.43667	2.53	-1.73754	1.18077e-10	1.16917e-09	yes	-	predicted protein [Thalassiosira pseudonana CCMP1335]	-	-	-	-	-	-	-
gene_1585	207.333	856	8.64667	34.51	1.9968	1.80083e-09	1.52447e-08	yes	-	predicted protein [Thalassiosira pseudonana CCMP1335]	-	-	-	-	-	-	-
gene_1589	1506.33	11688.3	76.4333	551.08	2.84999	4.3435e-28	2.1248e-26	yes	-	f-box profile protein [Micromonas pusilla CCMP1545]	-	-	-	-	-	-	-
gene_159	22.6833	6.33333	5.53	1.47667	-1.90494	0.000469037	0.00148477	yes	MYB98	MYB DNA binding protein/ transcription factor-like protein [Thalassiosira pseudonana CCMP1335]	-	-	-	-	-	GO:0005488//binding	-
gene_1590	1698.67	7638.67	108.177	445.24	2.04119	2.10495e-17	4.53155e-16	yes	-	aldo-keto oxidoreductase [Thalassiosira pseudonana CCMP1335]	Metabolism	Lipid metabolism;Carbohydrate metabolism;Global and Overview	ko01100//Metabolic pathways;ko00561//Glycerolipid metabolism;ko00051//Fructose and mannose metabolism;ko00052//Galactose metabolism;ko00040//Pentose and glucuronate interconversions	K00011	-	-	-
gene_1593	757	1825.67	79.2767	166.51	1.07064	5.00515e-05	0.00019848	yes	-	predicted protein [Thalassiosira pseudonana CCMP1335]	-	-	-	-	-	-	-
gene_1594	419	933.333	28.86	59.0367	1.03254	1.74201e-05	7.6145e-05	yes	ML1669	FAD-dependent oxidoreductase-like protein [Chrysochromulina sp. CCMP291]	-	-	-	-	-	-	-
gene_1595	327.333	84	14.3633	3.39	-2.08303	9.14784e-14	1.33966e-12	yes	-	ankyrin repeat protein, partial [Chrysochromulina sp. CCMP291]	-	-	-	-	-	-	-
gene_1599	22.3333	109.667	1.49333	6.92	2.21224	5.30869e-10	4.79786e-09	yes	dco	protein kinase [Thalassiosira pseudonana CCMP1335]	-	-	-	-	-	-	-
gene_16	56.6667	17	13.6867	3.86667	-1.82361	1.07031e-05	4.8943e-05	yes	imt1	mannosyltransferase [Thalassiosira pseudonana CCMP1335]	-	-	-	-	-	-	-
gene_1601	172	85.3333	51.5267	22.9533	-1.16662	0.000129608	0.000467958	yes	shkC	kinase-like protein [Fragilariopsis cylindrus CCMP1102]	-	-	-	-	-	-	-
gene_1602	376	150	41.1467	15.1333	-1.44305	4.03576e-07	2.37558e-06	yes	pikD	kinase-like protein [Fragilariopsis cylindrus CCMP1102]	-	-	-	-	-	GO:0016740//transferase activity;GO:0003824//catalytic activity;GO:0016772//transferase activity, transferring phosphorus-containing groups	GO:0050896//response to stimulus;GO:0006644//phospholipid metabolic process;GO:0008610//lipid biosynthetic process;GO:0009987//cellular process;GO:0044763//single-organism cellular process;GO:0035556//intracellular signal transduction;GO:0046488//phosphatidylinositol metabolic process;GO:0006650//glycerophospholipid metabolic process;GO:0006793//phosphorus metabolic process;GO:0065007//biological…
gene_1603	2726.67	6803.33	98.5133	229.753	1.22169	7.95835e-07	4.48917e-06	yes	-	helicase domain protein, partial [Emiliania huxleyi CCMP1516]	-	-	-	-	-	-	-
gene_1605	14.6667	0	2.63333	0.001	-11.3627	1.11593e-09	9.69669e-09	yes	-	predicted protein [Thalassiosira pseudonana CCMP1335]	-	-	-	-	-	-	-
gene_1607	15915.7	6231.67	710.367	258.253	-1.45978	5.91912e-08	3.93103e-07	yes	NUDT21	nudix hydrolase 13 [Nannochloropsis gaditana]	-	-	-	-	-	-	-
gene_1611	18.6667	115.667	0.963333	5.45333	2.50103	2.70773e-12	3.33634e-11	yes	-	predicted protein [Thalassiosira pseudonana CCMP1335]	-	-	-	-	-	-	-
gene_1613	0	4.33333	0.001	0.546667	9.09452	0.00154659	0.00436202	yes	Ift27	rab-type small GTPase [Thalassiosira pseudonana CCMP1335]	-	-	-	-	-	-	-
gene_1614	164.667	379.667	4.56	9.73333	1.0939	0.000592974	0.00182953	yes	AKHSDH1	bifunctional aspartokinase/homoserine dehydrogenase [Thalassiosira pseudonana CCMP1335]	Metabolism	Amino acid metabolism;Biosynthesis of other secondary metabolites;Global and Overview	ko01100//Metabolic pathways;ko01110//Biosynthesis of secondary metabolites;ko01130//Biosynthesis of antibiotics;ko01120//Microbial metabolism in diverse environments;ko01230//Biosynthesis of amino acids;ko00270//Cysteine and methionine metabolism;ko00260//Glycine, serine and threonine metabolism;ko00300//Lysine biosynthesis;ko00261//Monobactam biosynthesis	K12524	-	GO:0003824//catalytic activity;GO:0036094//small molecule binding;GO:0005488//binding	GO:0044699//single-organism process;GO:0044281//small molecule metabolic process;GO:0008152//metabolic process;GO:0006082//organic acid metabolic process;GO:0044763//single-organism cellular process;GO:0043436//oxoacid metabolic process;GO:0006520//cellular amino acid metabolic process;GO:0044237//cellular metabolic process;GO:0044238//primary metabolic process;GO:0009987//cellular process;GO:001…
gene_1615	121.667	699.667	10.25	53.7667	2.39109	1.69311e-21	5.16287e-20	yes	PPH	alpha/beta-hydrolase [Fragilariopsis cylindrus CCMP1102]	-	-	-	-	-	-	-
gene_1616	2964.67	840	33.8667	8.93	-1.92313	2.49048e-14	3.869e-13	yes	-	TRANSCRIPTION INITIATION FACTOR TFIID [Ectocarpus siliculosus]	-	-	-	-	-	-	-
gene_1619	121	423.333	6.97333	23.0033	1.72192	2.06206e-09	1.7278e-08	yes	-	predicted protein [Thalassiosira pseudonana CCMP1335]	-	-	-	-	-	-	-
gene_1625	7748.67	1659.33	43.1267	8.49	-2.34474	5.19892e-22	1.64647e-20	yes	DDB_G0283893	PREDICTED: auxin transport protein BIG [Prunus mume]	-	-	-	-	-	-	-
gene_163	461	1193	23.3133	55.72	1.25704	1.04809e-07	6.69008e-07	yes	-	predicted protein [Thalassiosira pseudonana CCMP1335]	-	-	-	-	-	-	-
gene_1635	42	22	4.05333	1.92333	-1.0755	0.0107599	0.0243736	yes	tpiA	triose phosphate isomerase [Thalassiosira pseudonana CCMP1335]	Metabolism	Carbohydrate metabolism;Energy metabolism;Global and Overview	ko01100//Metabolic pathways;ko01110//Biosynthesis of secondary metabolites;ko01130//Biosynthesis of antibiotics;ko01120//Microbial metabolism in diverse environments;ko01230//Biosynthesis of amino acids;ko01200//Carbon metabolism;ko00010//Glycolysis / Gluconeogenesis;ko00562//Inositol phosphate metabolism;ko00710//Carbon fixation in photosynthetic organisms;ko00051//Fructose and mannose metabolism	K01803	-	-	GO:0008152//metabolic process
gene_1636	90.3333	29	9.41667	2.76667	-1.76707	4.13257e-07	2.42511e-06	yes	RGN	COG0149: Triosephosphate isomerase (ISS) [Ostreococcus tauri]	Metabolism	Global and Overview;Carbohydrate metabolism	ko01100//Metabolic pathways;ko01110//Biosynthesis of secondary metabolites;ko01130//Biosynthesis of antibiotics;ko01120//Microbial metabolism in diverse environments;ko01200//Carbon metabolism;ko00030//Pentose phosphate pathway;ko00053//Ascorbate and aldarate metabolism;ko01220//Degradation of aromatic compounds	K01053	-	GO:0003824//catalytic activity;GO:0016853//isomerase activity	GO:0008152//metabolic process
gene_1637	6	0	0.443333	0.001	-8.79225	0.000108207	0.000397681	yes	-	predicted protein [Thalassiosira pseudonana CCMP1335]	-	-	-	-	-	-	-
gene_1638	634	122.333	31.5633	5.31	-2.57147	1.63079e-18	3.9303e-17	yes	FKBP62	PREDICTED: 70 kDa peptidyl-prolyl isomerase-like [Musa acuminata subsp. malaccensis] [Musa acuminata]	-	-	-	-	-	-	-
gene_1639	564.667	27	63.5433	2.68333	-4.56564	2.79548e-43	2.67807e-41	yes	-	predicted protein [Thalassiosira pseudonana CCMP1335]	-	-	-	-	-	-	-
gene_164	82.6667	30.3333	6.86667	2.39333	-1.52059	5.69211e-05	0.000222195	yes	ARFGEF1	guanyl nucleotide exchange factor [Thalassiosira pseudonana CCMP1335]	Cellular Processes	Transport and catabolism	ko04144//Endocytosis	K18442	-	-	-
gene_1640	106	2.33333	15.4167	0.3	-5.68338	1.4418e-28	7.33404e-27	yes	-	predicted protein [Thalassiosira pseudonana CCMP1335]	-	-	-	-	-	-	-
gene_1645	1064	5168.33	128.307	566.66	2.14289	5.98036e-16	1.11427e-14	yes	-	predicted protein [Thalassiosira pseudonana CCMP1335]	-	-	-	-	-	-	-
gene_1647	3758.33	8619.33	252.527	517.847	1.03609	0.000124785	0.000452533	yes	MDH2	cytosolic malate dehydrogenase [Thalassiosira pseudonana CCMP1335]	Metabolism	Global and Overview;Energy metabolism;Amino acid metabolism;Carbohydrate metabolism	ko01100//Metabolic pathways;ko01110//Biosynthesis of secondary metabolites;ko01130//Biosynthesis of antibiotics;ko01120//Microbial metabolism in diverse environments;ko01200//Carbon metabolism;ko00620//Pyruvate metabolism;ko00270//Cysteine and methionine metabolism;ko00710//Carbon fixation in photosynthetic organisms;ko00020//Citrate cycle (TCA cycle);ko00630//Glyoxylate and dicarboxylate metabol…	K00025	-	-	-
gene_1648	34.3333	94.3333	5.85	14.73	1.33225	5.91476e-05	0.000229794	yes	Nudcd2	Nuclear distribution protein C [Klebsormidium flaccidum]	-	-	-	-	-	-	-
gene_1652	1055.67	537.333	25.18	11.7967	-1.0939	2.70424e-06	1.38848e-05	yes	-	predicted protein [Thalassiosira pseudonana CCMP1335]	-	-	-	-	-	-	-
gene_1654	147	22	4.25333	0.6	-2.82556	6.8364e-06	3.24757e-05	yes	-	predicted protein [Thalassiosira pseudonana CCMP1335]	-	-	-	-	-	-	-
gene_1655	180	586.333	28.3767	80.1533	1.49806	4.92884e-07	2.86316e-06	yes	arl8a	ADP-ribosylation factor like protein [Thalassiosira pseudonana CCMP1335]	-	-	-	-	GO:0005623//cell;GO:0044464//cell part	GO:0001882//nucleoside binding;GO:0036094//small molecule binding;GO:0032549//ribonucleoside binding;GO:0001883//purine nucleoside binding;GO:0005488//binding;GO:0097159//organic cyclic compound binding;GO:1901363//heterocyclic compound binding;GO:0097367//carbohydrate derivative binding;GO:0032550//purine ribonucleoside binding	GO:0050896//response to stimulus;GO:0044699//single-organism process;GO:0009987//cellular process;GO:0051716//cellular response to stimulus;GO:0065007//biological regulation;GO:0007154//cell communication;GO:0023052//signaling;GO:0050789//regulation of biological process;GO:0050794//regulation of cellular process;GO:0035556//intracellular signal transduction;GO:0044763//single-organism cellular p…
gene_166	464.667	222.667	26.0933	11.0067	-1.2453	0.000632328	0.0019364	yes	ABCB10	P-loop containing nucleoside triphosphate hydrolase protein, partial [Fragilariopsis cylindrus CCMP1102]	Environmental Information Processing	Membrane transport	ko02010//ABC transporters	K05656	GO:0031224//intrinsic component of membrane;GO:0016020//membrane;GO:0044425//membrane part	GO:0001882//nucleoside binding;GO:0001883//purine nucleoside binding;GO:0097367//carbohydrate derivative binding;GO:0032549//ribonucleoside binding;GO:0022804//active transmembrane transporter activity;GO:0016818//hydrolase activity, acting on acid anhydrides, in phosphorus-containing anhydrides;GO:0017111//nucleoside-triphosphatase activity;GO:0015399//primary active transmembrane transporter ac…	GO:0051234//establishment of localization;GO:0051179//localization;GO:0009987//cellular process;GO:0044699//single-organism process;GO:0044763//single-organism cellular process
gene_1661	4770	1009	120.297	23.9067	-2.33111	1.74507e-18	4.19692e-17	yes	-	predicted protein [Thalassiosira pseudonana CCMP1335]	-	-	-	-	-	-	-
gene_1662	524.667	206.333	32.5033	11.98	-1.43996	1.13512e-07	7.21017e-07	yes	ubiB	ABC1-domain-containing protein [Fragilariopsis cylindrus CCMP1102]	-	-	-	-	-	GO:0016740//transferase activity;GO:0005488//binding;GO:1901363//heterocyclic compound binding;GO:0036094//small molecule binding;GO:0097159//organic cyclic compound binding;GO:0001883//purine nucleoside binding;GO:0032549//ribonucleoside binding;GO:0003824//catalytic activity;GO:0032550//purine ribonucleoside binding;GO:0097367//carbohydrate derivative binding;GO:0001882//nucleoside binding	GO:0044237//cellular metabolic process;GO:0044238//primary metabolic process;GO:0043412//macromolecule modification;GO:0019538//protein metabolic process;GO:0008152//metabolic process;GO:0071704//organic substance metabolic process;GO:0009987//cellular process;GO:0006464//cellular protein modification process;GO:0043170//macromolecule metabolic process;GO:0036211//protein modification process;GO:…
gene_1663	274.667	857	19.8833	56.3267	1.50226	1.86058e-10	1.7899e-09	yes	-	PREDICTED: transmembrane protein 136-like [Solanum pennellii]	-	-	-	-	-	-	-
gene_1665	85.3333	42.6667	14.2467	6.83667	-1.05926	0.00756909	0.0178528	yes	-	transmembrane protein with sterol-regulatory element binding domain [Thalassiosira pseudonana CCMP1335]	-	-	-	-	-	-	GO:0008152//metabolic process;GO:0071704//organic substance metabolic process;GO:0019538//protein metabolic process;GO:0044238//primary metabolic process;GO:0043170//macromolecule metabolic process
gene_1670	1481	575.667	54.23	19.59	-1.46897	0.00178923	0.00494922	yes	nob1	RNA-binding protein NOB1, partial [Nannochloropsis gaditana CCMP526]	Genetic Information Processing	Translation	ko03008//Ribosome biogenesis in eukaryotes	K11883	-	-	-
gene_1679	76	25.6667	12.58	3.88667	-1.69453	3.30584e-07	1.96504e-06	yes	SET1	SET domain-containing protein [Fragilariopsis cylindrus CCMP1102]	Metabolism	Amino acid metabolism	ko00310//Lysine degradation	K11422	-	GO:0003824//catalytic activity	GO:0008152//metabolic process
gene_1681	402	111.667	4.43	1.14667	-1.94986	8.44495e-12	9.72776e-11	yes	ODA11	Dynein heavy chain family dynein heavy chain [Ectocarpus siliculosus]	-	-	-	-	GO:0043234//protein complex;GO:0044430//cytoskeletal part;GO:0044446//intracellular organelle part;GO:0005623//cell;GO:0005622//intracellular;GO:0043232//intracellular non-membrane-bounded organelle;GO:0043226//organelle;GO:0044422//organelle part;GO:0005856//cytoskeleton;GO:0043229//intracellular organelle;GO:0032991//macromolecular complex;GO:0043228//non-membrane-bounded organelle;GO:0015630//…	GO:0016462//pyrophosphatase activity;GO:0003774//motor activity;GO:0017111//nucleoside-triphosphatase activity;GO:0016787//hydrolase activity;GO:0003824//catalytic activity;GO:0016817//hydrolase activity, acting on acid anhydrides;GO:0016818//hydrolase activity, acting on acid anhydrides, in phosphorus-containing anhydrides	GO:0044699//single-organism process;GO:0044763//single-organism cellular process;GO:0009987//cellular process
gene_1683	61	19.3333	8.41333	2.39333	-1.81366	7.84559e-07	4.43426e-06	yes	-	Dynein heavy chain family dynein heavy chain [Ectocarpus siliculosus]	-	-	-	-	GO:0005856//cytoskeleton;GO:0043229//intracellular organelle;GO:0043228//non-membrane-bounded organelle;GO:0043226//organelle;GO:0005622//intracellular;GO:0044464//cell part;GO:0043232//intracellular non-membrane-bounded organelle;GO:0044424//intracellular part;GO:0005623//cell	GO:0016787//hydrolase activity;GO:0017111//nucleoside-triphosphatase activity;GO:0016462//pyrophosphatase activity;GO:0016817//hydrolase activity, acting on acid anhydrides;GO:0016818//hydrolase activity, acting on acid anhydrides, in phosphorus-containing anhydrides;GO:0003824//catalytic activity	-
gene_1684	5001	2161	107.9	43.65	-1.30564	2.68547e-07	1.62742e-06	yes	sf3b3	spliceosome associated factor 3b, subunit 3; 130kD spliceosome associated protein [Thalassiosira pseudonana CCMP1335]	Genetic Information Processing	Transcription	ko03040//Spliceosome	K12830	-	-	-
gene_1686	6923	30260	641.083	2419.14	1.91591	3.36456e-11	3.58803e-10	yes	-	predicted protein [Thalassiosira pseudonana CCMP1335]	-	-	-	-	-	-	-
gene_1689	171.333	33	17.03	2.9	-2.55395	5.01762e-13	6.78619e-12	yes	-	predicted protein [Thalassiosira pseudonana CCMP1335]	-	-	-	-	-	-	-
gene_169	755.333	176.333	58.5167	12.3033	-2.2498	7.22456e-19	1.78995e-17	yes	spp1	PREDICTED: lysine-specific demethylase rbr-2 [Fragaria vesca subsp. vesca] [Fragaria vesca]	-	-	-	-	-	-	-
gene_1691	27.6667	108.333	5.35	17.8233	1.73616	4.74037e-06	2.32501e-05	yes	asf1	histone chaperone [Nannochloropsis gaditana]	-	-	-	-	-	-	GO:0009987//cellular process;GO:0006996//organelle organization;GO:0006325//chromatin organization;GO:0043933//macromolecular complex subunit organization;GO:0016043//cellular component organization;GO:0051276//chromosome organization;GO:0071840//cellular component organization or biogenesis
gene_1694	422	13.6667	36.6167	1.10333	-5.05256	5.03795e-43	4.74724e-41	yes	-	predicted protein [Thalassiosira pseudonana CCMP1335]	-	-	-	-	-	-	-
gene_1696	1630.33	677.667	81.6733	31.4067	-1.37879	1.55864e-07	9.7434e-07	yes	-	protein scp/tpx-1/ag5/pr-1/sc7 domain-containing protein [Thalassiosira pseudonana CCMP1335]	Organismal Systems;Environmental Information Processing	Environmental adaptation;Signal transduction	ko04626//Plant-pathogen interaction;ko04075//Plant hormone signal transduction	K13449	-	-	-
gene_1697	437.333	1847	47.3133	186.277	1.97713	1.76024e-10	1.70191e-09	yes	-	predicted protein [Thalassiosira pseudonana CCMP1335]	-	-	-	-	-	-	-
gene_1698	685.667	1649.67	56.1633	120.337	1.09938	8.50001e-06	3.96093e-05	yes	ftsZ	plastid division protein FtsZ [Chaetoceros neogracilis]	-	-	-	-	GO:0044464//cell part;GO:0044424//intracellular part;GO:0032991//macromolecular complex;GO:0043226//organelle;GO:0005856//cytoskeleton;GO:0043229//intracellular organelle;GO:0043232//intracellular non-membrane-bounded organelle;GO:0005622//intracellular;GO:0043228//non-membrane-bounded organelle;GO:0015630//microtubule cytoskeleton;GO:0005623//cell	GO:0017111//nucleoside-triphosphatase activity;GO:0016817//hydrolase activity, acting on acid anhydrides;GO:0003824//catalytic activity;GO:0016740//transferase activity;GO:1901363//heterocyclic compound binding;GO:0016779//nucleotidyltransferase activity;GO:0001883//purine nucleoside binding;GO:0097367//carbohydrate derivative binding;GO:0005488//binding;GO:0001882//nucleoside binding;GO:0016462/…	GO:0016043//cellular component organization;GO:0071840//cellular component organization or biogenesis;GO:0043170//macromolecule metabolic process;GO:0044699//single-organism process;GO:0022607//cellular component assembly;GO:0071822//protein complex subunit organization;GO:0071704//organic substance metabolic process;GO:0034622//cellular macromolecular complex assembly;GO:0044085//cellular compon…
gene_170	455.333	145.667	47.65	14.3033	-1.73612	3.49761e-10	3.25312e-09	yes	PHF8	PREDICTED: lysine-specific demethylase 5B-B, partial [Oryza brachyantha]	-	-	-	-	-	-	-
gene_1703	639.333	344	60.36	29.9067	-1.01313	1.74915e-05	7.63702e-05	yes	PRKACA	protein kinase [Thalassiosira pseudonana CCMP1335]	-	-	-	-	-	GO:0016301//kinase activity;GO:0003824//catalytic activity;GO:0016740//transferase activity;GO:0016772//transferase activity, transferring phosphorus-containing groups	GO:0036211//protein modification process;GO:0019538//protein metabolic process;GO:0006464//cellular protein modification process;GO:0006796//phosphate-containing compound metabolic process;GO:0006468//protein phosphorylation;GO:0071704//organic substance metabolic process;GO:0043170//macromolecule metabolic process;GO:0044238//primary metabolic process;GO:0044260//cellular macromolecule metabolic…
gene_1706	202	75.6667	29.91	10.14	-1.56057	2.23633e-07	1.36749e-06	yes	-	flagellar associated protein [Ectocarpus siliculosus]	-	-	-	-	-	-	-
gene_1707	379.667	1006	15.3267	38.7667	1.33877	5.79789e-06	2.79935e-05	yes	-	predicted protein [Thalassiosira pseudonana CCMP1335]	-	-	-	-	-	-	-
gene_1711	1167.67	2841.33	52.83	118.433	1.16465	1.12895e-06	6.22166e-06	yes	TSG101	UBC-like protein [Fragilariopsis cylindrus CCMP1102]	Cellular Processes	Transport and catabolism	ko04144//Endocytosis	K12183	-	-	-
gene_1712	331.5	169.183	19.5933	9.28667	-1.07713	6.30098e-05	0.000243155	yes	-	predicted protein [Thalassiosira pseudonana CCMP1335]	-	-	-	-	-	-	-
gene_1713	5680.57	1904.66	249.573	79.96	-1.64211	4.73909e-08	3.19347e-07	yes	CHS6	chitin synthase 1 [Thalassiosira rotula]	-	-	-	-	-	-	-
gene_1714	228.107	72.82	30.6933	9.28	-1.72573	1.27434e-07	8.04494e-07	yes	-	predicted protein [Thalassiosira pseudonana CCMP1335]	-	-	-	-	-	-	-
gene_1716	9232.76	2264.34	406.51	94.8667	-2.09932	1.66264e-12	2.09121e-11	yes	CHS6	chitin synthase 1 [Thalassiosira rotula]	-	-	-	-	-	-	-
gene_172	181	814	12.6267	52.6767	2.06069	1.67318e-15	2.95467e-14	yes	At3g10130	SOUL-domain-containing protein [Fragilariopsis cylindrus CCMP1102]	-	-	-	-	-	-	-
gene_1722	14	45	2.31333	6.29667	1.44462	0.000502115	0.00157198	yes	Rab31	ras-domain-containing protein [Fragilariopsis cylindrus CCMP1102]	-	-	-	-	-	-	-
gene_1732	342.333	142.667	12.2867	4.74333	-1.37312	7.20945e-07	4.09485e-06	yes	flfl	DUF625-domain-containing protein [Fragilariopsis cylindrus CCMP1102]	-	-	-	-	-	-	-
gene_1735	223	638	19.9667	50.4633	1.33764	2.60799e-06	1.34506e-05	yes	-	predicted protein [Thalassiosira pseudonana CCMP1335]	-	-	-	-	-	-	-
gene_1738	1746.33	816	91.0533	38.4667	-1.2431	7.39101e-08	4.83476e-07	yes	-	prolyl 4-hydroxylase, partial [Nannochloropsis gaditana CCMP526]	-	-	-	-	-	-	-
gene_1741	1757.67	950	61.66	30.54	-1.01363	4.56633e-05	0.000182653	yes	-	predicted protein [Thalassiosira pseudonana CCMP1335]	-	-	-	-	-	-	-
gene_1748	1001.33	2588.33	150.043	340.767	1.18341	5.79456e-05	0.000225877	yes	-	predicted protein [Thalassiosira pseudonana CCMP1335]	-	-	-	-	-	-	-
gene_1749	6134.33	1323.33	36.2133	7.22	-2.32645	1.10129e-20	3.11066e-19	yes	-	EF-Hand 1, calcium-binding site [Nannochloropsis gaditana]	-	-	-	-	-	-	-
gene_1752	1889.67	4263.33	35.2567	74.8967	1.08701	3.0523e-05	0.000126493	yes	-	predicted protein [Thalassiosira pseudonana CCMP1335]	-	-	-	-	-	-	-
gene_1753	683	298	64.6267	25.44	-1.34503	6.28013e-05	0.000242514	yes	BRX1	Brix-domain-containing protein [Fragilariopsis cylindrus CCMP1102]	-	-	-	-	-	-	-
gene_1754	1709	374.667	43.98	9.01667	-2.28618	1.23197e-18	3.00696e-17	yes	-	predicted protein [Thalassiosira pseudonana CCMP1335]	-	-	-	-	-	-	-
gene_1755	2617.67	9.66667	216.433	0.743333	-8.1857	6.0444e-105	1.15811e-101	yes	CYCB1-1	cyclin protein [Thalassiosira pseudonana CCMP1335]	-	-	-	-	-	-	-
gene_1756	17090.7	39	871.937	1.83	-8.89624	2.72839e-134	3.13656e-130	yes	-	copper induced cell-surface protein [Thalassiosira pseudonana CCMP1335]	-	-	-	-	-	-	-
gene_1757	11.6667	4	2.19	0.713333	-1.61828	0.00890066	0.0206238	yes	-	frustulin protein [Thalassiosira pseudonana CCMP1335]	-	-	-	-	-	-	-
gene_1759	35	15.3333	2.13333	0.813333	-1.39119	0.006848	0.0163397	yes	-	predicted protein [Thalassiosira pseudonana CCMP1335]	-	-	-	-	-	-	-
gene_1761	65	29.3333	5.45	2.35333	-1.21155	0.00354078	0.00911847	yes	CDKC-2	Pkinase-domain-containing protein, partial [Fragilariopsis cylindrus CCMP1102]	-	-	-	-	-	GO:0016740//transferase activity;GO:0016772//transferase activity, transferring phosphorus-containing groups;GO:0003824//catalytic activity	-
gene_1767	40.6667	16	5.96333	2.14333	-1.47626	9.00984e-05	0.000336289	yes	rnhB	ribonuclease HII/HIII [Fragilariopsis cylindrus CCMP1102]	Genetic Information Processing	Replication and repair	ko03030//DNA replication	K03470	-	GO:0016787//hydrolase activity;GO:0016893//endonuclease activity, active with either ribo- or deoxyribonucleic acids and producing 5'-phosphomonoesters;GO:0004518//nuclease activity;GO:0004519//endonuclease activity;GO:0097159//organic cyclic compound binding;GO:0003676//nucleic acid binding;GO:0003824//catalytic activity;GO:0016891//endoribonuclease activity, producing 5'-phosphomonoesters;GO:19…	GO:0044238//primary metabolic process;GO:0006139//nucleobase-containing compound metabolic process;GO:0090501//RNA phosphodiester bond hydrolysis;GO:0006725//cellular aromatic compound metabolic process;GO:0006807//nitrogen compound metabolic process;GO:0044237//cellular metabolic process;GO:0090304//nucleic acid metabolic process;GO:0090305//nucleic acid phosphodiester bond hydrolysis;GO:0016070…
gene_1777	2908.33	578	222.183	39.6433	-2.4866	4.50439e-22	1.4384e-20	yes	UPL1	HUWE1 protein [Fragilariopsis cylindrus CCMP1102]	Genetic Information Processing	Folding, sorting and degradation	ko04120//Ubiquitin mediated proteolysis	K10592	-	GO:0003824//catalytic activity	GO:0008152//metabolic process;GO:0044267//cellular protein metabolic process;GO:0044237//cellular metabolic process;GO:0044260//cellular macromolecule metabolic process;GO:0071704//organic substance metabolic process;GO:0044238//primary metabolic process;GO:0070647//protein modification by small protein conjugation or removal;GO:0019538//protein metabolic process;GO:0006464//cellular protein modi…
gene_1778	1281.67	334.333	31.33	7.6	-2.04347	1.79668e-15	3.16304e-14	yes	-	transmembrane protein [Nannochloropsis gaditana]	-	-	-	-	-	-	-
gene_1779	69.3333	1.66667	13.1233	0.293333	-5.48345	4.83251e-21	1.4136e-19	yes	-	alpha carbonic anhydrase of nostoc-like protein [Thalassiosira pseudonana CCMP1335]	Metabolism	Energy metabolism	ko00910//Nitrogen metabolism	K01674	-	-	-
gene_1780	762.667	4.66667	43.2167	0.246667	-7.45288	5.85997e-75	1.87128e-72	yes	-	Vacuolar cation/proton exchanger 5 [Symbiodinium microadriaticum]	-	-	-	-	-	-	-
gene_1781	2650.67	868	47.9067	14.2467	-1.7496	7.88841e-14	1.15818e-12	yes	-	voltage-gated ion channel superfamily, partial [Micromonas pusilla CCMP1545]	-	-	-	-	-	-	GO:0044765//single-organism transport;GO:0006810//transport;GO:0051179//localization;GO:0006811//ion transport;GO:0044699//single-organism process;GO:0051234//establishment of localization;GO:1902578//single-organism localization
gene_1783	603	322.333	70.6267	34.0467	-1.0527	0.0174005	0.036812	yes	SPCC1739.06c	uroporphyrin-III C-m [Fragilariopsis cylindrus CCMP1102]	-	-	-	-	-	GO:0016627//oxidoreductase activity, acting on the CH-CH group of donors;GO:0016741//transferase activity, transferring one-carbon groups;GO:0016740//transferase activity;GO:0003824//catalytic activity;GO:0016491//oxidoreductase activity;GO:0016628//oxidoreductase activity, acting on the CH-CH group of donors, NAD or NADP as acceptor	GO:0008152//metabolic process;GO:0044699//single-organism process;GO:0044710//single-organism metabolic process
gene_1784	433	211.667	29.3267	13.09	-1.16375	0.00494586	0.0122248	yes	-	predicted protein [Thalassiosira pseudonana CCMP1335]	-	-	-	-	-	-	-
gene_1787	6359	2694.33	114	44.2233	-1.36615	1.02385e-07	6.54988e-07	yes	-	haloacid dehalogenase-like hydrolase superfamily protein, partial [Erythranthe guttata]	-	-	-	-	-	-	-
gene_1789	474.333	1305	33.7433	86.94	1.36542	1.08362e-07	6.89772e-07	yes	-	Glycosyl transferase, family 8, partial [Nannochloropsis gaditana]	-	-	-	-	-	-	-
gene_1791	2072.33	5066.33	94.2	215.433	1.19344	0.000450765	0.00143149	yes	TAT	tyrosine aminotransferase [Thalassiosira pseudonana CCMP1335]	Metabolism	Biosynthesis of other secondary metabolites;Global and Overview;Metabolism of cofactors and vitamins;Amino acid metabolism	ko01100//Metabolic pathways;ko01110//Biosynthesis of secondary metabolites;ko01130//Biosynthesis of antibiotics;ko01230//Biosynthesis of amino acids;ko00270//Cysteine and methionine metabolism;ko00400//Phenylalanine, tyrosine and tryptophan biosynthesis;ko00130//Ubiquinone and other terpenoid-quinone biosynthesis;ko00350//Tyrosine metabolism;ko00360//Phenylalanine metabolism;ko00960//Tropane, pip…	K00815	-	GO:0016740//transferase activity;GO:0003824//catalytic activity;GO:0016769//transferase activity, transferring nitrogenous groups	GO:0008152//metabolic process
gene_1794	96.3333	279.333	7.85	20.4733	1.38298	1.81453e-07	1.12452e-06	yes	-	halo-acid dehalogenase-like hydrolase [Chrysochromulina sp. CCMP291]	-	-	-	-	-	-	-
gene_1797	375.667	150.333	40.7133	15.03	-1.43766	9.82513e-06	4.52342e-05	yes	DDB_G0290555	WD40 repeat-like protein [Fragilariopsis cylindrus CCMP1102]	-	-	-	-	-	-	-
gene_1798	910.667	2064.33	42.1333	92.3167	1.13163	0.0220023	0.044927	yes	crtp3	Transmembrane transporter protein, chloroquine resistant [Nannochloropsis gaditana]	-	-	-	-	-	-	-
gene_1802	1578.67	772.667	53.87	24.73	-1.12322	1.34876e-05	6.05206e-05	yes	NPF8.4	MFS general substrate transporter, partial [Fragilariopsis cylindrus CCMP1102]	-	-	-	-	-	-	-
gene_181	117.667	390.667	15.2333	44.7267	1.5539	9.48373e-09	7.22977e-08	yes	-	predicted protein [Thalassiosira pseudonana CCMP1335]	-	-	-	-	-	-	-
gene_1811	2.33333	13	0.643333	3.47	2.4313	0.000292633	0.000974256	yes	-	predicted protein [Thalassiosira pseudonana CCMP1335]	-	-	-	-	-	-	-
gene_1813	218	621.667	27.91	68.3967	1.29314	2.32541e-05	9.8668e-05	yes	-	hypothetical protein THAPSDRAFT_4114 [Thalassiosira pseudonana CCMP1335]	-	-	-	-	-	-	-
gene_1818	196	29	12.75	1.72667	-2.88444	1.36674e-18	3.31477e-17	yes	PRX	hypothetical chloroplast RF1 [Welwitschia mirabilis]	-	-	-	-	GO:0044424//intracellular part;GO:0043231//intracellular membrane-bounded organelle;GO:0044444//cytoplasmic part;GO:0005622//intracellular;GO:0043226//organelle;GO:0043229//intracellular organelle;GO:0009507//chloroplast;GO:0009536//plastid;GO:0005737//cytoplasm;GO:0043227//membrane-bounded organelle;GO:0044464//cell part;GO:0005623//cell	-	-
gene_1821	91.6667	266.667	5.78	15.7567	1.44682	1.82094e-06	9.66459e-06	yes	allc	allantoicase-like protein [Thalassiosira pseudonana CCMP1335]	-	-	-	-	-	-	-
gene_1828	188.333	460.667	15.2533	34.6133	1.1822	3.49126e-05	0.000143188	yes	-	SOUL heme-binding protein [Chlamydomonas reinhardtii]	-	-	-	-	-	-	-
gene_1831	494.667	198.667	31.4433	11.3167	-1.47431	2.27111e-05	9.66622e-05	yes	Nom1	nucleolar mif4g domain-containing protein 1 [Nannochloropsis gaditana]	-	-	-	-	-	-	-
gene_1835	70	37	4.95	2.26	-1.13111	0.00759016	0.0178894	yes	-	SET domain-containing protein [Fragilariopsis cylindrus CCMP1102]	-	-	-	-	-	-	-
gene_1839	786	302	54.2	19.5267	-1.47285	1.68519e-07	1.04889e-06	yes	-	predicted protein [Thalassiosira pseudonana CCMP1335]	-	-	-	-	-	-	-
gene_184	90	225.667	8.23333	19.06	1.211	1.15393e-05	5.2454e-05	yes	TMEM110	Transmembrane protein 110 [Symbiodinium microadriaticum]	-	-	-	-	-	-	-
gene_1842	2564	547	81.0367	15.97	-2.34321	4.86142e-19	1.22828e-17	yes	-	predicted protein [Thalassiosira pseudonana CCMP1335]	-	-	-	-	-	-	-
gene_1843	368.667	85	17.03	3.62667	-2.23136	5.76523e-16	1.07768e-14	yes	truA	pseudouridylate synthase [Thalassiosira pseudonana CCMP1335]	-	-	-	-	-	-	-
gene_1852	1343.67	611.667	22.28	9.51	-1.22823	1.45327e-06	7.87312e-06	yes	VPS54	Vps54-domain-containing protein, partial [Fragilariopsis cylindrus CCMP1102]	-	-	-	-	-	-	-
gene_1853	1681.67	449	35.8367	9.08333	-1.98014	3.8217e-12	4.58126e-11	yes	-	predicted protein [Thalassiosira pseudonana CCMP1335]	-	-	-	-	-	-	-
gene_1855	120.333	548.333	3.79333	16.1433	2.0894	2.5539e-14	3.96216e-13	yes	MIMI_L373	alpha 1,6 mannosyltransferase (ISS) [Ostreococcus tauri]	-	-	-	-	-	-	-
gene_1858	197	453.667	6.50333	13.9133	1.09722	1.32676e-05	5.96262e-05	yes	At3g46610	PREDICTED: pentatricopeptide repeat-containing protein At3g46610 [Gossypium arboreum]	-	-	-	-	-	-	-
gene_1861	579.333	163.667	23.79	6.20333	-1.93924	8.97004e-15	1.45444e-13	yes	PGM1	phosphoglucomutase [Thalassiosira pseudonana CCMP1335]	Metabolism	Carbohydrate metabolism;Nucleotide metabolism;Global and Overview	ko01100//Metabolic pathways;ko01110//Biosynthesis of secondary metabolites;ko01130//Biosynthesis of antibiotics;ko01120//Microbial metabolism in diverse environments;ko00230//Purine metabolism;ko00010//Glycolysis / Gluconeogenesis;ko00520//Amino sugar and nucleotide sugar metabolism;ko00030//Pentose phosphate pathway;ko00500//Starch and sucrose metabolism;ko00052//Galactose metabolism	K01835	-	GO:0016772//transferase activity, transferring phosphorus-containing groups;GO:0016866//intramolecular transferase activity;GO:0016779//nucleotidyltransferase activity;GO:0043169//cation binding;GO:0003824//catalytic activity;GO:0005488//binding;GO:0016853//isomerase activity;GO:0016740//transferase activity;GO:0043167//ion binding	GO:0008152//metabolic process;GO:0044238//primary metabolic process
gene_1862	45	23	2.73667	1.31	-1.06285	0.00683149	0.0163138	yes	UGPA	UDP-Glucose-Pyrophosphorylase/Phosphoglucomutase [Phaeodactylum tricornutum CCAP 1055/1]	Metabolism	Global and Overview;Carbohydrate metabolism	ko01100//Metabolic pathways;ko01130//Biosynthesis of antibiotics;ko00520//Amino sugar and nucleotide sugar metabolism;ko00500//Starch and sucrose metabolism;ko00052//Galactose metabolism;ko00040//Pentose and glucuronate interconversions	K00963	-	GO:0016866//intramolecular transferase activity;GO:0016772//transferase activity, transferring phosphorus-containing groups;GO:0016853//isomerase activity;GO:0016779//nucleotidyltransferase activity;GO:0003824//catalytic activity;GO:0016740//transferase activity	GO:0044238//primary metabolic process;GO:0071704//organic substance metabolic process;GO:0008152//metabolic process
gene_1869	8974.67	4266	831.1	346.313	-1.26294	2.12261e-06	1.11422e-05	yes	-	predicted protein [Thalassiosira pseudonana CCMP1335]	-	-	-	-	-	-	-
gene_1877	4240.33	2003.67	163.89	69.7333	-1.23281	5.70599e-07	3.28145e-06	yes	KDM4A	JmjC-domain-containing protein [Fragilariopsis cylindrus CCMP1102]	-	-	-	-	-	-	-
gene_188	738.8	1991.68	96.99	228.6	1.23692	2.42502e-06	1.26088e-05	yes	VAP	v-type ATPase [Thalassiosira pseudonana CCMP1335]	Cellular Processes;Metabolism	Energy metabolism;Global and Overview;Transport and catabolism	ko01100//Metabolic pathways;ko00190//Oxidative phosphorylation;ko04145//Phagosome	K02155	GO:0044425//membrane part;GO:0043234//protein complex;GO:0016469//proton-transporting two-sector ATPase complex;GO:0033177//proton-transporting two-sector ATPase complex, proton-transporting domain;GO:0031224//intrinsic component of membrane;GO:0098796//membrane protein complex;GO:0016020//membrane;GO:0032991//macromolecular complex	GO:0022891//substrate-specific transmembrane transporter activity;GO:0015075//ion transmembrane transporter activity;GO:0008324//cation transmembrane transporter activity;GO:0022892//substrate-specific transporter activity;GO:0022857//transmembrane transporter activity;GO:0003824//catalytic activity;GO:0005215//transporter activity;GO:0022890//inorganic cation transmembrane transporter activity;G…	GO:0006810//transport;GO:1902578//single-organism localization;GO:0051234//establishment of localization;GO:0015672//monovalent inorganic cation transport;GO:1902600//hydrogen ion transmembrane transport;GO:0006818//hydrogen transport;GO:0015988//energy coupled proton transmembrane transport, against electrochemical gradient;GO:0044699//single-organism process;GO:0015992//proton transport;GO:0034…
gene_1881	466	22.3333	12.1133	0.566667	-4.41795	1.20479e-12	1.55621e-11	yes	-	quinoprotein (ISS), partial [Ostreococcus tauri]	-	-	-	-	-	-	-
gene_1882	134	3020.67	4.37333	90.9867	4.37885	4.64974e-51	5.93926e-49	yes	Rrm1	ribonucleotide reductase large chain subunit [Thalassiosira pseudonana CCMP1335]	Metabolism	Metabolism of other amino acids;Global and Overview;Nucleotide metabolism	ko01100//Metabolic pathways;ko00230//Purine metabolism;ko00240//Pyrimidine metabolism;ko00480//Glutathione metabolism	K10807	GO:0005623//cell;GO:0005622//intracellular;GO:0044444//cytoplasmic part;GO:0044424//intracellular part;GO:0005737//cytoplasm;GO:0044464//cell part	GO:1901363//heterocyclic compound binding;GO:0097367//carbohydrate derivative binding;GO:0005488//binding;GO:0016728//oxidoreductase activity, acting on CH or CH2 groups, disulfide as acceptor;GO:0097159//organic cyclic compound binding;GO:0016725//oxidoreductase activity, acting on CH or CH2 groups;GO:0003824//catalytic activity;GO:0032549//ribonucleoside binding;GO:0032550//purine ribonucleosid…	GO:0016043//cellular component organization;GO:0009059//macromolecule biosynthetic process;GO:0009117//nucleotide metabolic process;GO:0090304//nucleic acid metabolic process;GO:0005996//monosaccharide metabolic process;GO:0005975//carbohydrate metabolic process;GO:0009165//nucleotide biosynthetic process;GO:0008152//metabolic process;GO:0044237//cellular metabolic process;GO:0046483//heterocycle…
gene_1887	14.7633	53	1.10333	3.95333	1.8412	0.000180411	0.00062925	yes	-	predicted protein [Thalassiosira pseudonana CCMP1335]	-	-	-	-	-	-	-
gene_1889	670.333	94.6667	41.58	5.56667	-2.901	2.59914e-20	7.2348e-19	yes	-	predicted protein [Thalassiosira pseudonana CCMP1335]	-	-	-	-	-	-	-
gene_189	327.867	1789.66	56.02	262.717	2.22949	4.16785e-14	6.33778e-13	yes	VAP	v-type ATPase [Thalassiosira pseudonana CCMP1335]	Metabolism;Cellular Processes	Energy metabolism;Transport and catabolism;Global and Overview	ko01100//Metabolic pathways;ko00190//Oxidative phosphorylation;ko04145//Phagosome	K02155	GO:0044425//membrane part;GO:0043234//protein complex;GO:0016020//membrane;GO:0016469//proton-transporting two-sector ATPase complex;GO:0033177//proton-transporting two-sector ATPase complex, proton-transporting domain;GO:0032991//macromolecular complex;GO:0031224//intrinsic component of membrane;GO:0098796//membrane protein complex	GO:0008324//cation transmembrane transporter activity;GO:0022891//substrate-specific transmembrane transporter activity;GO:0022892//substrate-specific transporter activity;GO:0015075//ion transmembrane transporter activity;GO:0005215//transporter activity;GO:0003824//catalytic activity;GO:0015077//monovalent inorganic cation transmembrane transporter activity;GO:0022890//inorganic cation transmem…	GO:0015988//energy coupled proton transmembrane transport, against electrochemical gradient;GO:1902578//single-organism localization;GO:1902600//hydrogen ion transmembrane transport;GO:0051234//establishment of localization;GO:0098660//inorganic ion transmembrane transport;GO:0006811//ion transport;GO:0098662//inorganic cation transmembrane transport;GO:0044765//single-organism transport;GO:00342…
gene_1891	1920	6019.33	156.133	441.523	1.49971	2.43015e-10	2.30267e-09	yes	-	predicted protein [Thalassiosira pseudonana CCMP1335]	-	-	-	-	-	-	-
gene_1894	1066	434.333	33.8433	12.8833	-1.39337	2.84693e-08	2.01281e-07	yes	DENND1C	DENN domain-containing protein 2C [Blastocystis sp. ATCC 50177/Nand II]	-	-	-	-	-	-	-
gene_1897	2.33333	10.3333	0.663333	2.97	2.16266	0.00684617	0.0163387	yes	trxC	NADPH thioredoxin reductase [Fragilariopsis cylindrus CCMP1102]	-	-	-	-	-	GO:1901265//nucleoside phosphate binding;GO:0005488//binding;GO:0000166//nucleotide binding;GO:0036094//small molecule binding;GO:1901363//heterocyclic compound binding;GO:0097159//organic cyclic compound binding	GO:0009987//cellular process;GO:0044763//single-organism cellular process;GO:0008152//metabolic process;GO:0065008//regulation of biological quality;GO:0044699//single-organism process;GO:0019725//cellular homeostasis;GO:0044710//single-organism metabolic process;GO:0065007//biological regulation;GO:0042592//homeostatic process
gene_1909	1737	691.667	31.13	11.59	-1.42543	1.28915e-08	9.62968e-08	yes	-	Exocyst complex, component Exoc1 [Nannochloropsis gaditana]	-	-	-	-	-	-	-
gene_1910	2	42.6667	0.136667	2.30667	4.07708	1.0684e-11	1.21247e-10	yes	-	predicted protein [Thalassiosira pseudonana CCMP1335]	-	-	-	-	-	-	-
gene_1911	5.66667	45.3333	0.4	3.15667	2.98033	3.17011e-09	2.592e-08	yes	NLRC3	Hypothetical leucine rich repeat protein [Ectocarpus siliculosus]	-	-	-	-	-	-	-
gene_1913	1.33333	81.6667	0.0866667	4.71667	5.76615	6.80948e-21	1.95422e-19	yes	-	predicted protein [Thalassiosira pseudonana CCMP1335]	-	-	-	-	-	-	-
gene_1914	62	157	5.52	12.71	1.20322	5.0109e-05	0.000198639	yes	-	predicted protein [Thalassiosira pseudonana CCMP1335]	-	-	-	-	-	-	-
gene_1916	4662	2261.67	92.4	42.0933	-1.1343	2.66145e-05	0.000111624	yes	-	predicted protein [Thalassiosira pseudonana CCMP1335]	-	-	-	-	-	-	-
gene_1921	556	1484	32.2833	78.0967	1.27447	6.62093e-08	4.35436e-07	yes	UBXN6	PUB domain protein [Nannochloropsis gaditana]	-	-	-	-	-	-	-
gene_1926	149.333	4	5	0.123333	-5.34129	1.70202e-32	1.0692e-30	yes	-	predicted protein [Thalassiosira pseudonana CCMP1335]	-	-	-	-	-	-	-
gene_1927	14539.7	57951	411.897	1515.57	1.87951	4.35443e-14	6.58664e-13	yes	CEF3	ABC cassette-containing protein [Thalassiosira pseudonana CCMP1335]	-	-	-	-	-	GO:0001883//purine nucleoside binding;GO:0097367//carbohydrate derivative binding;GO:0017111//nucleoside-triphosphatase activity;GO:0016787//hydrolase activity;GO:0016462//pyrophosphatase activity;GO:0001882//nucleoside binding;GO:0005488//binding;GO:0016817//hydrolase activity, acting on acid anhydrides;GO:0032550//purine ribonucleoside binding;GO:0032549//ribonucleoside binding;GO:0016818//hydr…	-
gene_1929	504.333	1156.33	43.43	90.25	1.05523	4.07511e-06	2.02979e-05	yes	yueD	PREDICTED: very-long-chain 3-oxoacyl-CoA reductase-like protein At1g24470 [Populus euphratica]	Metabolism	Lipid metabolism;Global and Overview	ko01100//Metabolic pathways;ko01110//Biosynthesis of secondary metabolites;ko01212//Fatty acid metabolism;ko01040//Biosynthesis of unsaturated fatty acids;ko00062//Fatty acid elongation	K10251	-	-	-
gene_1938	347.333	798.667	43.5367	93.67	1.10536	8.39455e-06	3.91814e-05	yes	pbsA	heme oxygenase [Fragilariopsis cylindrus CCMP1102]	Metabolism	Global and Overview;Metabolism of cofactors and vitamins	ko01100//Metabolic pathways;ko01110//Biosynthesis of secondary metabolites;ko00860//Porphyrin and chlorophyll metabolism	K00510	GO:0043231//intracellular membrane-bounded organelle;GO:0005622//intracellular;GO:0043226//organelle;GO:0005623//cell;GO:0044424//intracellular part;GO:0043227//membrane-bounded organelle;GO:0044464//cell part;GO:0043229//intracellular organelle	-	GO:0008152//metabolic process;GO:0055114//oxidation-reduction process;GO:0044710//single-organism metabolic process;GO:0044699//single-organism process
gene_194	712.333	4370.67	79.17	457.563	2.53095	9.03866e-19	2.22026e-17	yes	-	hypothetical protein THAPSDRAFT_268204 [Thalassiosira pseudonana CCMP1335]	-	-	-	-	-	-	-
gene_1940	92.6667	267.333	4.61667	12.0133	1.37971	2.70302e-06	1.38847e-05	yes	USP2	Ubiquitin-specific protease [Klebsormidium flaccidum]	Cellular Processes	Transport and catabolism	ko04144//Endocytosis	K11839	-	-	-
gene_1941	2380	8587	116.187	384.737	1.72743	3.07639e-12	3.75039e-11	yes	SHKBP1	BTB/POZ domain-containing protein KCTD12 [Symbiodinium microadriaticum]	-	-	-	-	-	-	-
gene_1958	246	728	17.3433	47.9267	1.46645	4.29769e-08	2.91999e-07	yes	-	predicted protein [Thalassiosira pseudonana CCMP1335]	-	-	-	-	-	-	-
gene_1961	530	256	20.2767	9.32333	-1.1209	0.000112542	0.000411507	yes	-	(+)-neomenthol dehydrogenase [Symbiodinium microadriaticum]	-	-	-	-	-	-	-
gene_1966	924.667	8245.33	154.287	1181.09	2.93643	4.79802e-22	1.52792e-20	yes	PLSCR2	phospholipid scramblase [Phaeodactylum tricornutum CCAP 1055/1]	-	-	-	-	-	-	-
gene_1968	244	122.667	16.4433	7.76	-1.08337	0.000188925	0.000654971	yes	alr	alanine racemase [Thalassiosira pseudonana CCMP1335]	-	-	-	-	-	-	-
gene_1972	65.3333	154.333	6.26	13.4967	1.10837	0.000184933	0.000644241	yes	-	predicted protein [Thalassiosira pseudonana CCMP1335]	-	-	-	-	-	-	-
gene_1974	16	61.3333	2.34667	8.35	1.83116	1.32973e-06	7.25858e-06	yes	-	predicted protein [Thalassiosira pseudonana CCMP1335]	-	-	-	-	-	-	-
gene_1978	45.6667	194.333	1.71667	7.01	2.0298	2.23156e-08	1.59838e-07	yes	cut7	kinesin motor subunit-like protein [Thalassiosira pseudonana CCMP1335]	-	-	-	-	-	-	-
gene_1984	1989.33	879.667	25.42	10.41	-1.28799	1.06643e-07	6.79584e-07	yes	rab3-GAP	PREDICTED: rab3 GTPase-activating protein non-catalytic subunit-like, partial [Sesamum indicum]	-	-	-	-	-	-	-
gene_1985	1446	661	92.7033	38.9867	-1.24964	2.38762e-07	1.45382e-06	yes	-	Phosphatidate cytidylyltransferase [Nannochloropsis gaditana]	-	-	-	-	-	-	-
gene_1986	614.667	314	41.3133	19.56	-1.0787	9.70253e-06	4.47235e-05	yes	-	beta-glucosidase [Phaeodactylum tricornutum CCAP 1055/1]	-	-	-	-	-	-	-
gene_1991	1002	489.333	49.8233	22.5733	-1.1422	2.38892e-06	1.24379e-05	yes	-	predicted protein [Thalassiosira pseudonana CCMP1335]	-	-	-	-	-	-	-
gene_1992	785.333	2378	51.5967	141.36	1.45402	7.28749e-10	6.47427e-09	yes	-	DUF760 domain-containing protein [Cephalotus follicularis]	-	-	-	-	-	-	-
gene_1997	9	32.3333	1.16667	3.82	1.71118	0.000180644	0.000629871	yes	-	Cyclin-B2-1 [Monoraphidium neglectum]	-	-	-	-	-	-	GO:0044699//single-organism process;GO:0009987//cellular process;GO:0044763//single-organism cellular process;GO:0007049//cell cycle
gene_1998	1607.33	830	37.54	18.08	-1.05403	3.59237e-05	0.000146968	yes	-	predicted protein [Thalassiosira pseudonana CCMP1335]	-	-	-	-	-	-	-
gene_20	86	23	5.24333	1.31333	-1.99725	7.84207e-08	5.10778e-07	yes	maoN	FAD/NAD(P)-binding domain-containing protein [Fragilariopsis cylindrus CCMP1102]	-	-	-	-	-	-	-
gene_2005	11.6667	72.3333	0.98	5.65667	2.5291	2.93932e-10	2.76291e-09	yes	-	MFS general substrate transporter [Fragilariopsis cylindrus CCMP1102]	-	-	-	-	-	-	-
gene_2007	10322.3	82392.3	740.043	5242.98	2.82471	2.87502e-26	1.27611e-24	yes	-	heat shock protein Hsp20 [Phaeodactylum tricornutum CCAP 1055/1]	-	-	-	-	-	-	-
gene_201	150.333	408	13.2767	32.5033	1.29169	1.42988e-06	7.76474e-06	yes	PIS2	CDP-diacylglycerol-inositol 3-phosphatidyltransferase, partial [Nannochloropsis gaditana CCMP526]	Environmental Information Processing;Metabolism	Lipid metabolism;Signal transduction;Carbohydrate metabolism;Global and Overview	ko01100//Metabolic pathways;ko00564//Glycerophospholipid metabolism;ko04070//Phosphatidylinositol signaling system;ko00562//Inositol phosphate metabolism	K00999	-	-	-
gene_2010	56.6667	30.3333	17.6967	8.20333	-1.1092	0.0067536	0.016148	yes	HD_0322	endoribonuclease L-PSP family protein (ISS) [Ostreococcus tauri]	-	-	-	-	-	-	-
gene_2011	152.333	89.6667	14.8667	7.35333	-1.01561	0.00790242	0.0185476	yes	-	predicted protein [Thalassiosira pseudonana CCMP1335]	-	-	-	-	-	-	-
gene_2015	239.667	528.333	26.0367	52.2467	1.00479	2.43381e-05	0.000102676	yes	Z-ISO	15-cis-zeta-carotene isomerase [Fragilariopsis cylindrus CCMP1102]	Metabolism	Metabolism of terpenoids and polyketides;Global and Overview	ko01100//Metabolic pathways;ko01110//Biosynthesis of secondary metabolites;ko00906//Carotenoid biosynthesis	K15744	GO:0044425//membrane part;GO:0016020//membrane;GO:0031224//intrinsic component of membrane	-	GO:0051179//localization;GO:1902578//single-organism localization;GO:0015672//monovalent inorganic cation transport;GO:0044765//single-organism transport;GO:0006810//transport;GO:0015696//ammonium transport;GO:0044699//single-organism process;GO:0006812//cation transport;GO:0051234//establishment of localization;GO:0071705//nitrogen compound transport;GO:0006811//ion transport
gene_2020	30.6667	108.333	3.45333	10.8467	1.65119	9.82584e-07	5.45163e-06	yes	-	HAD-like protein [Fragilariopsis cylindrus CCMP1102]	-	-	-	-	-	-	-
gene_2022	71	551.667	6.50667	47.2267	2.85961	2.75336e-23	9.65019e-22	yes	-	predicted protein [Thalassiosira pseudonana CCMP1335]	-	-	-	-	-	-	-
gene_2024	15.3333	153.333	1.11667	9.83667	3.13897	5.75676e-14	8.58363e-13	yes	DWF5	sterol delta7 reductase-like protein [Thalassiosira pseudonana CCMP1335]	Metabolism	Lipid metabolism;Global and Overview	ko01100//Metabolic pathways;ko01110//Biosynthesis of secondary metabolites;ko00100//Steroid biosynthesis	K00213	-	GO:0016491//oxidoreductase activity;GO:0003824//catalytic activity;GO:0016627//oxidoreductase activity, acting on the CH-CH group of donors	GO:1901360//organic cyclic compound metabolic process;GO:0008202//steroid metabolic process;GO:0006629//lipid metabolic process;GO:0008152//metabolic process;GO:0044699//single-organism process;GO:0071704//organic substance metabolic process;GO:0044238//primary metabolic process;GO:0044710//single-organism metabolic process
gene_2026	289.333	824	38.0633	95.0967	1.32099	5.4066e-06	2.62476e-05	yes	-	predicted protein [Thalassiosira pseudonana CCMP1335]	-	-	-	-	-	-	-
gene_2030	80.3333	262.333	8.41	24.07	1.51706	3.90261e-07	2.30665e-06	yes	tal	aldolase fructose-6-phosphate-aldolase [Phaeodactylum tricornutum CCAP 1055/1]	Metabolism	Carbohydrate metabolism;Global and Overview	ko01100//Metabolic pathways;ko01110//Biosynthesis of secondary metabolites;ko01130//Biosynthesis of antibiotics;ko01120//Microbial metabolism in diverse environments;ko01230//Biosynthesis of amino acids;ko01200//Carbon metabolism;ko00030//Pentose phosphate pathway	K00616	-	-	-
gene_204	56.6667	169.667	11.48	29.2767	1.35063	0.000113288	0.00041371	yes	MJ0653	CBS domain [Ostreococcus tauri]	-	-	-	-	-	-	-
gene_2045	229.667	541.667	20.7067	44.05	1.08905	8.21858e-06	3.84225e-05	yes	-	predicted protein [Thalassiosira pseudonana CCMP1335]	-	-	-	-	-	-	-
gene_2047	65.3333	22	9.83333	3.04333	-1.69203	9.78298e-06	4.50581e-05	yes	-	predicted protein [Thalassiosira pseudonana CCMP1335]	-	-	-	-	-	-	-
gene_2049	525.667	1175.33	28.9467	60.3967	1.06107	1.68795e-05	7.40918e-05	yes	-	predicted protein [Thalassiosira pseudonana CCMP1335]	-	-	-	-	-	-	-
gene_2050	126.667	361.333	8.65333	22.22	1.36053	0.0199133	0.0412994	yes	-	comm domain-containing protein 9 [Chrysochromulina sp. CCMP291]	-	-	-	-	-	-	-
gene_2051	3.66667	20.6667	0.573333	3.33	2.53808	4.43357e-05	0.000178086	yes	PEP12	Soluble NSF Attachment Protein (SNAP) Receptor (SNARE) [Ectocarpus siliculosus]	-	-	-	-	-	-	-
gene_2054	11.6667	43	0.95	3.27667	1.78623	9.98851e-05	0.000370121	yes	-	S-adenosyl-L-methionine-dependent methyltransferase [Fragilariopsis cylindrus CCMP1102]	-	-	-	-	-	-	-
gene_2055	96.6667	45.3333	5.51	2.38	-1.21109	0.000129763	0.000468223	yes	Narfl	narf-like protein [Thalassiosira pseudonana CCMP1335]	-	-	-	-	-	-	-
gene_2056	569	1317.33	56.6033	117.78	1.05714	6.63659e-06	3.1618e-05	yes	-	predicted protein [Thalassiosira pseudonana CCMP1335]	-	-	-	-	-	-	-
gene_2057	415.667	951.667	16.9367	37.08	1.13049	0.000152336	0.00054118	yes	-	predicted protein [Thalassiosira pseudonana CCMP1335]	-	-	-	-	-	-	-
gene_2058	7	36.3333	0.496667	2.38667	2.26465	2.81796e-06	1.44171e-05	yes	-	predicted protein [Thalassiosira pseudonana CCMP1335]	-	-	-	-	-	-	-
gene_2059	1273.67	499.333	57.6767	20.75	-1.47488	4.93699e-09	3.9061e-08	yes	AGPS	FAD-binding domain-containing protein [Fragilariopsis cylindrus CCMP1102]	Metabolism	Carbohydrate metabolism	ko00620//Pyruvate metabolism	K00102	-	GO:0016491//oxidoreductase activity;GO:0003824//catalytic activity	-
gene_2065	742.333	271.333	18.0167	6.10667	-1.56088	0.000221029	0.00075556	yes	-	predicted protein [Thalassiosira pseudonana CCMP1335]	-	-	-	-	-	-	-
gene_2068	9706.03	1870.94	462.047	83.2467	-2.47257	1.81024e-21	5.47644e-20	yes	CHS3	chitin synthetase [Thalassiosira pseudonana CCMP1335]	Metabolism	Carbohydrate metabolism	ko00520//Amino sugar and nucleotide sugar metabolism	K00698	-	-	-
gene_207	173	529.667	16.96	47.5867	1.48842	4.95236e-09	3.91557e-08	yes	-	hypothetical protein THAPSDRAFT_268206 [Thalassiosira pseudonana CCMP1335]	-	-	-	-	-	-	-
gene_2071	574.333	1774.33	30.1033	84.83	1.49465	9.38656e-07	5.24079e-06	yes	AGXT	aminotransferase, class V [Fragilariopsis cylindrus CCMP1102]	-	-	-	-	-	GO:0016740//transferase activity;GO:0008483//transaminase activity;GO:0003824//catalytic activity;GO:0016769//transferase activity, transferring nitrogenous groups	-
gene_2075	1047	405.333	30.2767	10.51	-1.52644	6.81171e-06	3.23718e-05	yes	esf1	Pre-rRNA-processing protein esf1 [Auxenochlorella protothecoides]	-	-	-	-	-	-	-
gene_208	98	259	13.11	29.8567	1.18739	0.000196975	0.000681644	yes	thf1	thylakoid protein [Galdieria sulphuraria]	-	-	-	-	GO:0044464//cell part;GO:0005623//cell;GO:0043231//intracellular membrane-bounded organelle;GO:0005622//intracellular;GO:0044424//intracellular part;GO:0044446//intracellular organelle part;GO:0044444//cytoplasmic part;GO:0005737//cytoplasm;GO:0009507//chloroplast;GO:0044435//plastid part;GO:0009536//plastid;GO:0043227//membrane-bounded organelle;GO:0016020//membrane;GO:0043229//intracellular org…	-	GO:0071840//cellular component organization or biogenesis;GO:0008152//metabolic process;GO:0061024//membrane organization;GO:0044237//cellular metabolic process;GO:0044699//single-organism process;GO:0006996//organelle organization;GO:0009987//cellular process;GO:0044238//primary metabolic process;GO:0044802//single-organism membrane organization;GO:0016043//cellular component organization;GO:000…
gene_2080	3741.33	198.667	154.447	7.6	-4.34497	1.58715e-53	2.25258e-51	yes	-	predicted protein [Thalassiosira pseudonana CCMP1335]	-	-	-	-	-	-	-
gene_2082	263	1386.67	26.5067	119.373	2.17105	3.78977e-12	4.54772e-11	yes	slr0575	PREDICTED: thylakoid membrane protein slr0575 [Phoenix dactylifera]	-	-	-	-	-	-	-
gene_2085	1454.33	631	96.1567	37.3367	-1.36479	3.1595e-08	2.20265e-07	yes	-	predicted protein [Thalassiosira pseudonana CCMP1335]	-	-	-	-	-	-	-
gene_2086	59.6667	694	4.11333	45.4367	3.46548	5.42486e-30	3.05707e-28	yes	-	predicted protein [Thalassiosira pseudonana CCMP1335]	-	-	-	-	-	-	-
gene_2087	36.6667	153.333	2.87	10.4033	1.85792	1.68435e-05	7.39623e-05	yes	mcfN	mitochondrial carrier [Fragilariopsis cylindrus CCMP1102]	-	-	-	-	-	-	-
gene_2089	2203.67	217.667	102.007	9.24	-3.46463	9.8706e-27	4.52815e-25	yes	-	predicted protein [Thalassiosira pseudonana CCMP1335]	-	-	-	-	-	-	-
gene_209	8	3	0.286667	0.0966667	-1.56828	0.0191876	0.0399848	yes	-	predicted protein [Thalassiosira pseudonana CCMP1335]	-	-	-	-	-	-	-
gene_2091	146.667	379	19.9833	44.1767	1.14449	0.000418582	0.00134227	yes	-	plant/protein [Arabidopsis thaliana]	-	-	-	-	GO:0009579//thylakoid;GO:0009536//plastid;GO:0044424//intracellular part;GO:0005622//intracellular;GO:0009526//plastid envelope;GO:0042170//plastid membrane;GO:0031090//organelle membrane;GO:0031967//organelle envelope;GO:0044464//cell part;GO:0044446//intracellular organelle part;GO:0044444//cytoplasmic part;GO:0005737//cytoplasm;GO:0031984//organelle subcompartment;GO:0044422//organelle part;GO…	-	GO:0006461//protein complex assembly;GO:0044281//small molecule metabolic process;GO:0046496//nicotinamide nucleotide metabolic process;GO:0071840//cellular component organization or biogenesis;GO:0051186//cofactor metabolic process;GO:1901362//organic cyclic compound biosynthetic process;GO:0044260//cellular macromolecule metabolic process;GO:0006725//cellular aromatic compound metabolic process…
gene_2092	1799.67	6337	108.31	348.297	1.68515	5.39506e-11	5.61281e-10	yes	serinc	Serinc-domain-containing protein [Fragilariopsis cylindrus CCMP1102]	-	-	-	-	-	-	-
gene_2096	48.6667	122.667	4.72667	11.37	1.26634	0.000610783	0.00187893	yes	WEE1	kinase-like protein, partial [Fragilariopsis cylindrus CCMP1102]	-	-	-	-	-	GO:0003824//catalytic activity;GO:0016301//kinase activity;GO:0016740//transferase activity;GO:0016772//transferase activity, transferring phosphorus-containing groups	-
gene_2097	5161	491.333	209.943	18.2367	-3.52509	8.95734e-44	8.95423e-42	yes	-	predicted protein [Thalassiosira pseudonana CCMP1335]	-	-	-	-	-	-	-
gene_21	528	63	9.77	1.05667	-3.20884	5.31616e-32	3.23357e-30	yes	OGFR	carbohydrate-binding protein, partial [Thalassiosira oceanica]	-	-	-	-	-	-	-
gene_210	1420	605.333	21.45	8.42667	-1.34794	1.60612e-08	1.18056e-07	yes	SPCC70.06	SAC3/GANP/Nin1/mts3/eIF-3 p25 family protein, partial [Helicosporidium sp. ATCC 50920]	-	-	-	-	-	-	-
gene_2100	1159.33	493.667	60.5533	23.6933	-1.35373	3.53879e-08	2.4375e-07	yes	PAP27	Metallo-dependent phosphatase [Coccomyxa subellipsoidea C-169]	-	-	-	-	-	-	-
gene_2103	103.667	46	13.4967	5.50667	-1.29335	7.52992e-05	0.000286257	yes	-	PREDICTED: pre-mRNA-splicing factor cwc24-like [Camelina sativa]	-	-	-	-	-	-	-
gene_2109	259.333	138.667	33.6667	16.6467	-1.01609	0.000212812	0.000730078	yes	CYP19-1	Pro_isomerase-domain-containing protein, partial [Fragilariopsis cylindrus CCMP1102]	-	-	-	-	-	-	-
gene_2112	4520.26	194.23	366.96	14.8133	-4.63065	5.45799e-48	6.27451e-46	yes	CHS3	chitin synthetase [Thalassiosira pseudonana CCMP1335]	Metabolism	Carbohydrate metabolism	ko00520//Amino sugar and nucleotide sugar metabolism	K00698	-	-	-
gene_2115	11142.7	682.167	895.58	51.6967	-4.11468	7.41134e-44	7.47375e-42	yes	CHS3	chitin synthetase [Thalassiosira pseudonana CCMP1335]	Metabolism	Carbohydrate metabolism	ko00520//Amino sugar and nucleotide sugar metabolism	K00698	-	-	-
gene_2117	5016.33	201	225.897	8.59667	-4.71574	3.97196e-42	3.53966e-40	yes	-	predicted protein [Thalassiosira pseudonana CCMP1335]	-	-	-	-	-	-	-
gene_2119	3582.33	164.333	277.893	11.8433	-4.55238	2.91184e-50	3.63853e-48	yes	Chil4	chitinase [Thalassiosira pseudonana CCMP1335]	Metabolism	Global and Overview;Carbohydrate metabolism	ko01100//Metabolic pathways;ko00520//Amino sugar and nucleotide sugar metabolism	K01183	-	-	-
gene_2125	270.667	65.6667	9.85333	2.19667	-2.1653	2.317e-09	1.92458e-08	yes	-	predicted protein [Thalassiosira pseudonana CCMP1335]	-	-	-	-	-	-	-
gene_2129	1308.33	4241.33	112.18	330.587	1.55921	3.03889e-11	3.25887e-10	yes	-	predicted protein [Thalassiosira pseudonana CCMP1335]	-	-	-	-	-	-	-
gene_2135	5.66667	21	1.20667	4.23	1.80963	0.000488088	0.00153686	yes	PDIA3	thioredoxin domain-containing protein, partial [Fragilariopsis cylindrus CCMP1102]	Genetic Information Processing	Folding, sorting and degradation	ko04141//Protein processing in endoplasmic reticulum	K09584	-	-	-
gene_2136	140.667	980.667	8.92333	59.0967	2.72742	4.73137e-17	9.80033e-16	yes	-	predicted protein [Thalassiosira pseudonana CCMP1335]	-	-	-	-	-	-	-
gene_214	36.6667	109.333	2.90333	8.38	1.52924	0.000129662	0.000468004	yes	-	STI1-like protein [Symbiodinium microadriaticum]	-	-	-	-	-	-	-
gene_2141	1720.67	749	26.02	10.33	-1.33278	3.03829e-08	2.12717e-07	yes	-	cAMP-dependent protein kinase regulatory subunit [Symbiodinium microadriaticum]	-	-	-	-	-	-	-
gene_2142	940	123	26.3233	3.14333	-3.06598	8.51395e-28	4.11245e-26	yes	-	predicted protein [Thalassiosira pseudonana CCMP1335]	-	-	-	-	-	-	-
gene_2143	654.667	292.333	64.9267	26.56	-1.28956	9.24383e-08	5.94667e-07	yes	trxA	thioredoxin-like protein [Fragilariopsis cylindrus CCMP1102]	-	-	-	-	-	-	GO:0044699//single-organism process
gene_2149	776.667	272	43.3033	14.0667	-1.6222	3.53266e-10	3.28061e-09	yes	-	predicted protein [Thalassiosira pseudonana CCMP1335]	-	-	-	-	-	-	-
gene_2151	174.333	49.3333	11.32	3	-1.91584	2.55857e-09	2.11606e-08	yes	Plip	phosphatases II, partial [Fragilariopsis cylindrus CCMP1102]	-	-	-	-	-	GO:0016788//hydrolase activity, acting on ester bonds;GO:0003824//catalytic activity;GO:0016787//hydrolase activity;GO:0042578//phosphoric ester hydrolase activity;GO:0016791//phosphatase activity	GO:0008152//metabolic process;GO:0044238//primary metabolic process;GO:0044237//cellular metabolic process;GO:0006464//cellular protein modification process;GO:0006793//phosphorus metabolic process;GO:0019538//protein metabolic process;GO:0016311//dephosphorylation;GO:0043170//macromolecule metabolic process;GO:0044267//cellular protein metabolic process;GO:0009987//cellular process;GO:0044260//c…
gene_2153	217.667	572.667	18.7867	44.7	1.25057	2.3196e-07	1.4154e-06	yes	-	procollagen-proline dioxygenase-like protein [Emiliania huxleyi CCMP1516]	-	-	-	-	-	-	-
gene_2156	328	119	18.5833	6.26333	-1.56901	7.96757e-09	6.13087e-08	yes	Zranb3	P-loop containing nucleoside triphosphate hydrolase protein, partial [Fragilariopsis cylindrus CCMP1102]	-	-	-	-	-	-	-
gene_216	338.333	137	25.0167	9.26333	-1.43329	0.00527871	0.0129446	yes	ttc27	TPR-like protein, partial [Fragilariopsis cylindrus CCMP1102]	-	-	-	-	-	-	-
gene_2160	1909.67	945.667	54.66	24.8933	-1.13473	0.00362123	0.00930686	yes	mrd1	potential RNA bindin g protein [Thalassiosira pseudonana CCMP1335]	-	-	-	-	-	-	-
gene_2167	2703	900.333	63.8833	19.9967	-1.67568	1.7009e-10	1.64731e-09	yes	-	predicted protein [Thalassiosira pseudonana CCMP1335]	-	-	-	-	-	-	-
gene_2168	1685	713	133.567	52.0533	-1.3595	6.53342e-08	4.29926e-07	yes	-	ribonucleotide reductase [Fragilariopsis cylindrus CCMP1102]	Metabolism	Metabolism of other amino acids;Nucleotide metabolism;Global and Overview	ko01100//Metabolic pathways;ko00230//Purine metabolism;ko00240//Pyrimidine metabolism;ko00480//Glutathione metabolism	K10808	-	GO:0003824//catalytic activity	GO:0019637//organophosphate metabolic process;GO:0009987//cellular process;GO:0044763//single-organism cellular process;GO:0006796//phosphate-containing compound metabolic process;GO:0044281//small molecule metabolic process;GO:0044699//single-organism process;GO:0046483//heterocycle metabolic process;GO:0044238//primary metabolic process;GO:1901360//organic cyclic compound metabolic process;GO:0…
gene_2169	125.667	601.333	4.5	20.6233	2.19628	3.65782e-11	3.88635e-10	yes	TCX6	tesmin tso1-like cxc domain-containing protein [Nannochloropsis gaditana CCMP526]	-	-	-	-	-	-	-
gene_217	708.667	1587.33	55.0533	114.183	1.05245	8.1754e-06	3.82828e-05	yes	-	predicted protein [Thalassiosira pseudonana CCMP1335]	-	-	-	-	-	-	-
gene_2170	4943	1941.33	65.35	23.7533	-1.46006	2.14563e-09	1.78933e-08	yes	CPSF160	PREDICTED: cleavage and polyadenylation specificity factor subunit 1 isoform X2 [Phoenix dactylifera]	Genetic Information Processing	Translation	ko03015//mRNA surveillance pathway	K14401	-	-	-
gene_2173	76.6667	32.3333	6.77	2.64	-1.35862	0.000147763	0.000526723	yes	Pka-C1	cGMP-dependent protein kinase [Ectocarpus siliculosus]	-	-	-	-	-	GO:0016740//transferase activity;GO:0003824//catalytic activity;GO:0016772//transferase activity, transferring phosphorus-containing groups;GO:0016301//kinase activity	GO:0050794//regulation of cellular process;GO:0065007//biological regulation;GO:0006464//cellular protein modification process;GO:0006468//protein phosphorylation;GO:0016310//phosphorylation;GO:0044267//cellular protein metabolic process;GO:0043170//macromolecule metabolic process;GO:0008152//metabolic process;GO:0043412//macromolecule modification;GO:0019538//protein metabolic process;GO:0006793…
gene_2177	158.333	601	6.77333	24.06	1.8287	5.6516e-12	6.62292e-11	yes	-	predicted protein [Thalassiosira pseudonana CCMP1335]	-	-	-	-	-	-	-
gene_2179	1204.33	4741.33	60.8233	226.847	1.89902	5.71703e-06	2.76496e-05	yes	urg1	gtp cyclohydrolase ii [Nannochloropsis gaditana]	Metabolism	Global and Overview;Metabolism of cofactors and vitamins	ko01100//Metabolic pathways;ko01110//Biosynthesis of secondary metabolites;ko00740//Riboflavin metabolism	K14652	-	GO:0016861//intramolecular oxidoreductase activity, interconverting aldoses and ketoses;GO:0003824//catalytic activity;GO:0016853//isomerase activity;GO:0016860//intramolecular oxidoreductase activity	GO:0034641//cellular nitrogen compound metabolic process;GO:0009308//amine metabolic process;GO:0044281//small molecule metabolic process;GO:0006586//indolalkylamine metabolic process;GO:0006807//nitrogen compound metabolic process;GO:0044106//cellular amine metabolic process;GO:0044710//single-organism metabolic process;GO:0008152//metabolic process;GO:0044763//single-organism cellular process;G…
gene_2194	180.667	56.6667	17.6367	4.91333	-1.8438	7.66411e-09	5.90923e-08	yes	FAT4	predicted protein [Thalassiosira pseudonana CCMP1335]	-	-	-	-	-	-	-
gene_2195	847	154.333	51.2033	8.47	-2.5958	1.77931e-22	5.84428e-21	yes	crb	predicted protein [Thalassiosira pseudonana CCMP1335]	-	-	-	-	-	-	-
gene_220	669.667	2324.67	89.8433	279.877	1.63931	5.0642e-12	5.98336e-11	yes	grx1	glutaredoxin [Phaeodactylum tricornutum CCAP 1055/1]	-	-	-	-	GO:0044464//cell part;GO:0005622//intracellular;GO:0044424//intracellular part;GO:0005623//cell	GO:0003824//catalytic activity;GO:0015036//disulfide oxidoreductase activity;GO:0016491//oxidoreductase activity;GO:0016667//oxidoreductase activity, acting on a sulfur group of donors	GO:0008152//metabolic process;GO:0044763//single-organism cellular process;GO:0044710//single-organism metabolic process;GO:0065008//regulation of biological quality;GO:0065007//biological regulation;GO:0042592//homeostatic process;GO:0019725//cellular homeostasis;GO:0044699//single-organism process;GO:0009987//cellular process
gene_2214	281	65	17.87	3.61333	-2.30614	4.33937e-09	3.46186e-08	yes	Kif4	kinesin motor protein-like protein [Thalassiosira pseudonana CCMP1335]	-	-	-	-	-	-	-
gene_222	37	100.667	2.50333	6.21667	1.31229	2.79452e-05	0.000116736	yes	PLR1	aldo/keto reductase [Thalassiosira pseudonana CCMP1335]	Metabolism	Metabolism of cofactors and vitamins;Global and Overview	ko01100//Metabolic pathways;ko01120//Microbial metabolism in diverse environments;ko00750//Vitamin B6 metabolism	K05275	-	-	GO:0044281//small molecule metabolic process;GO:0009058//biosynthetic process;GO:0009987//cellular process;GO:0044763//single-organism cellular process;GO:0044711//single-organism biosynthetic process;GO:1901564//organonitrogen compound metabolic process;GO:0006081//cellular aldehyde metabolic process;GO:1901576//organic substance biosynthetic process;GO:0006807//nitrogen compound metabolic proce…
gene_2222	223.333	108	6.99333	3.18667	-1.13393	0.00037242	0.00120873	yes	cya	adenylyl cyclase (ISS) [Ostreococcus tauri]	-	-	-	-	-	-	GO:0044699//single-organism process
gene_2223	409.667	1105	27.6867	67.2167	1.27963	1.17321e-07	7.43916e-07	yes	DHQS	3-dehydroquinate synthase [Phaeodactylum tricornutum CCAP 1055/1]	Metabolism	Global and Overview;Amino acid metabolism	ko01100//Metabolic pathways;ko01110//Biosynthesis of secondary metabolites;ko01130//Biosynthesis of antibiotics;ko01230//Biosynthesis of amino acids;ko00400//Phenylalanine, tyrosine and tryptophan biosynthesis	K01735	GO:0005622//intracellular;GO:0005623//cell;GO:0044464//cell part;GO:0044424//intracellular part	-	GO:0006807//nitrogen compound metabolic process;GO:0044711//single-organism biosynthetic process;GO:0044281//small molecule metabolic process;GO:0019752//carboxylic acid metabolic process;GO:0071704//organic substance metabolic process;GO:0009987//cellular process;GO:0016053//organic acid biosynthetic process;GO:0044237//cellular metabolic process;GO:0044249//cellular biosynthetic process;GO:0006…
gene_2226	807	224	48.2933	12.1633	-1.98929	8.09653e-05	0.000305473	yes	Rrp9	U3 snornp-associated 55-kda protein [Thalassiosira pseudonana CCMP1335]	-	-	-	-	-	-	-
gene_223	34.3333	151	3.59333	14.2633	1.98892	1.81444e-08	1.3185e-07	yes	nucH	nuclease, partial [Fragilariopsis cylindrus CCMP1102]	-	-	-	-	-	-	-
gene_2234	66	176	2.52333	6.16667	1.28916	0.000490459	0.00154305	yes	CDC48	cell division cycle protein 48 [Thalassiosira pseudonana CCMP1335]	Genetic Information Processing	Folding, sorting and degradation	ko04141//Protein processing in endoplasmic reticulum	K13525	-	GO:0097159//organic cyclic compound binding;GO:0003824//catalytic activity;GO:0097367//carbohydrate derivative binding;GO:0005488//binding;GO:0016787//hydrolase activity;GO:1901363//heterocyclic compound binding;GO:0032549//ribonucleoside binding;GO:0036094//small molecule binding;GO:0001882//nucleoside binding;GO:0001883//purine nucleoside binding;GO:0032550//purine ribonucleoside binding	GO:0044699//single-organism process;GO:0044763//single-organism cellular process;GO:0009987//cellular process
gene_2236	63.6667	695.333	4.28667	40.9033	3.25429	5.59449e-26	2.45474e-24	yes	-	predicted protein [Thalassiosira pseudonana CCMP1335]	-	-	-	-	-	-	-
gene_2238	210.667	85	17.0533	6.47667	-1.39673	0.000185342	0.000645272	yes	PUS1	pseudouridine synthase [Fragilariopsis cylindrus CCMP1102]	-	-	-	-	-	-	-
gene_224	147.667	363.667	10.8367	25.2533	1.22055	2.26231e-05	9.64313e-05	yes	dnaK	HSP70 domain-containing protein [Thalassiosira pseudonana CCMP1335]	Genetic Information Processing	Folding, sorting and degradation	ko04141//Protein processing in endoplasmic reticulum;ko03060//Protein export	K09490	-	-	-
gene_2240	1669.67	4297.33	96.9067	214.867	1.14877	4.60868e-05	0.000184091	yes	-	homogentisate phytyltransferase [Fragilariopsis cylindrus CCMP1102]	Metabolism	Metabolism of cofactors and vitamins;Global and Overview	ko01100//Metabolic pathways;ko01110//Biosynthesis of secondary metabolites;ko00130//Ubiquinone and other terpenoid-quinone biosynthesis	K09833	-	-	-
gene_2242	4441	1878	127.79	50.86	-1.32917	5.03591e-07	2.92065e-06	yes	USP42	UCH-domain-containing protein [Fragilariopsis cylindrus CCMP1102]	-	-	-	-	-	-	-
gene_2245	474.333	78	19.2767	2.93333	-2.71624	1.30566e-17	2.86626e-16	yes	-	predicted protein [Thalassiosira pseudonana CCMP1335]	-	-	-	-	-	-	-
gene_2246	1953.67	963	55.69	25.68	-1.11677	1.9181e-05	8.30838e-05	yes	nep1	acid protease, partial [Fragilariopsis cylindrus CCMP1102]	-	-	-	-	-	-	-
gene_2247	176.667	648.333	5.91	20.39	1.78663	9.06436e-09	6.92845e-08	yes	-	predicted protein [Thalassiosira pseudonana CCMP1335]	-	-	-	-	-	-	-
gene_2248	2.66667	10.3333	0.263333	0.883333	1.74607	0.00787594	0.0184968	yes	PTC1	protein phosphatase 2c-related protein [Nannochloropsis gaditana]	-	-	-	-	-	-	-
gene_2254	204	582	13.7733	35.3433	1.35956	3.11318e-08	2.17431e-07	yes	NSDHL	NAD(P)-dependent steroid dehydrogenase [Guillardia theta CCMP2712]	-	-	-	-	-	GO:0016491//oxidoreductase activity;GO:0003824//catalytic activity	GO:0044699//single-organism process;GO:0008152//metabolic process;GO:0044710//single-organism metabolic process
gene_226	51.3333	185.667	14.1567	43.7667	1.62835	8.64603e-06	4.02408e-05	yes	SUI1A	translation initiation factor sui1-like protein [Thalassiosira pseudonana CCMP1335]	Genetic Information Processing	Translation	ko03013//RNA transport	K03113	-	-	GO:0009059//macromolecule biosynthetic process;GO:0044271//cellular nitrogen compound biosynthetic process;GO:0009987//cellular process;GO:0043604//amide biosynthetic process;GO:0034645//cellular macromolecule biosynthetic process;GO:0034641//cellular nitrogen compound metabolic process;GO:0044238//primary metabolic process;GO:0043603//cellular amide metabolic process;GO:0044267//cellular protein…
gene_2260	185.333	63.3333	4.43667	1.38667	-1.67786	2.76635e-08	1.95825e-07	yes	-	predicted protein [Thalassiosira pseudonana CCMP1335]	-	-	-	-	-	-	-
gene_2263	188.333	555.333	14.3633	38.9	1.43738	5.76493e-07	3.31037e-06	yes	DDB_G0274169	BolA-like family protein [Nannochloropsis gaditana]	-	-	-	-	-	-	-
gene_2264	1219.67	4521	113.073	361.923	1.67843	3.82473e-09	3.06833e-08	yes	-	predicted protein [Thalassiosira pseudonana CCMP1335]	-	-	-	-	-	-	-
gene_2269	127.333	451.333	12.1933	40.2933	1.72445	1.78279e-07	1.10724e-06	yes	BCY1	camp-binding domain-like protein, partial [Fragilariopsis cylindrus CCMP1102]	-	-	-	-	-	GO:0016740//transferase activity;GO:0016772//transferase activity, transferring phosphorus-containing groups;GO:0003824//catalytic activity	GO:0016310//phosphorylation;GO:0006796//phosphate-containing compound metabolic process;GO:0006793//phosphorus metabolic process;GO:0009987//cellular process;GO:0044237//cellular metabolic process;GO:0008152//metabolic process
gene_2270	32	177.667	1.26	6.70333	2.41145	1.44607e-09	1.23967e-08	yes	-	PREDICTED: UPF0301 protein TC_0483 [Oryza brachyantha]	-	-	-	-	-	-	-
gene_2273	2974.67	915	96.23	27.6133	-1.80112	3.30588e-12	4.0089e-11	yes	-	predicted protein [Thalassiosira pseudonana CCMP1335]	-	-	-	-	-	-	-
gene_2277	837	426.333	22.68	10.89	-1.05842	7.08802e-05	0.000271251	yes	-	ribonuclease ii [Nannochloropsis gaditana]	-	-	-	-	-	-	-
gene_2279	602.333	1383.33	28.45	61.72	1.11731	5.54675e-05	0.000216924	yes	FRD3	mate efflux family protein [Chrysochromulina sp. CCMP291]	-	-	-	-	-	GO:0005215//transporter activity;GO:0022857//transmembrane transporter activity	-
gene_229	15	222.667	1.03	13.62	3.72501	3.9044e-22	1.26081e-20	yes	-	predicted protein [Thalassiosira pseudonana CCMP1335]	-	-	-	-	-	-	-
gene_2290	1016	2843	65.42	166.71	1.34954	1.00715e-08	7.63228e-08	yes	-	predicted protein [Thalassiosira pseudonana CCMP1335]	-	-	-	-	-	-	-
gene_2291	1683.67	5779.33	121.96	368.84	1.59659	4.14282e-10	3.79489e-09	yes	PGRL1A	PREDICTED: PGR5-like protein 1A, chloroplastic [Cicer arietinum]	-	-	-	-	-	-	-
gene_2296	595	1321.33	32.3467	66.33	1.03604	8.80855e-06	4.08978e-05	yes	-	predicted protein [Thalassiosira pseudonana CCMP1335]	-	-	-	-	-	-	-
gene_2297	1164.67	360	27.6933	7.88333	-1.81266	1.42995e-07	8.96332e-07	yes	bms1	ribosome biogenesis protein BMS1 [Phaeodactylum tricornutum CCAP 1055/1]	Genetic Information Processing	Translation	ko03008//Ribosome biogenesis in eukaryotes	K14569	-	-	-
gene_2298	9.66667	25.6667	0.243333	0.623333	1.35707	0.00712848	0.0169456	yes	-	predicted protein [Thalassiosira pseudonana CCMP1335]	-	-	-	-	-	-	-
gene_230	8.33333	37.6667	0.63	2.52667	2.00381	1.7755e-05	7.74322e-05	yes	-	predicted protein [Thalassiosira pseudonana CCMP1335]	-	-	-	-	-	-	-
gene_2300	1210.33	9795.33	72.31	560.11	2.95344	8.66838e-16	1.57927e-14	yes	CYC1	class I glutamine amidotransferase-like protein [Fragilariopsis cylindrus CCMP1102]	-	-	-	-	-	-	-
gene_2301	72.6667	223.667	7.20333	20.5	1.50889	3.78549e-06	1.89538e-05	yes	-	predicted protein [Thalassiosira pseudonana CCMP1335]	Genetic Information Processing	Transcription	ko03040//Spliceosome	K12839	-	-	-
gene_2305	298.667	664.667	23.4133	48.0167	1.0362	1.5197e-05	6.72979e-05	yes	ergic3	PREDICTED: endoplasmic reticulum-Golgi intermediate compartment protein 3-like [Brassica rapa]	-	-	-	-	-	-	-
gene_2308	205	16.3333	14.61	1.10333	-3.72702	5.79486e-13	7.74624e-12	yes	RLP12	L domain-like protein, partial [Fragilariopsis cylindrus CCMP1102]	-	-	-	-	-	-	-
gene_2311	251.333	76.6667	21.29	6.08333	-1.80724	4.47387e-09	3.56174e-08	yes	-	predicted protein [Thalassiosira pseudonana CCMP1335]	-	-	-	-	-	-	-
gene_2315	176.333	74.3333	19.17	7.08	-1.43703	5.43584e-05	0.000213278	yes	-	predicted protein [Thalassiosira pseudonana CCMP1335]	-	-	-	-	-	-	-
gene_2316	159	49.6667	16.3367	4.67333	-1.80559	1.72726e-06	9.21421e-06	yes	-	predicted protein [Thalassiosira pseudonana CCMP1335]	-	-	-	-	-	-	-
gene_232	131.667	669	13.9533	62.0633	2.15313	1.08313e-13	1.56232e-12	yes	-	pili assembly chaperone [Chrysochromulina sp. CCMP291]	-	-	-	-	-	-	-
gene_2329	4	75	0.356667	5.85	4.03579	1.87071e-18	4.48034e-17	yes	cyb5r2	nadh-cytochrome b5 reductase [Nannochloropsis gaditana]	Metabolism	Energy metabolism;Global and Overview	ko01120//Microbial metabolism in diverse environments;ko00910//Nitrogen metabolism	K10534	-	-	-
gene_233	1725.67	5743.67	100.357	309.933	1.62682	2.92019e-11	3.1345e-10	yes	-	hypothetical protein THAPSDRAFT_268217 [Thalassiosira pseudonana CCMP1335]	-	-	-	-	-	-	-
gene_2331	29.6667	1230	4.32333	165.6	5.25941	2.00471e-66	4.34833e-64	yes	-	predicted protein [Thalassiosira pseudonana CCMP1335]	-	-	-	-	-	-	-
gene_2332	76.3333	308.667	8.24333	30.76	1.89976	1.26442e-10	1.2477e-09	yes	Pecr	probable trans-2-enoyl-coa reductase [Thalassiosira pseudonana CCMP1335]	Cellular Processes	Transport and catabolism	ko04146//Peroxisome	K13237	-	-	-
gene_234	210	756.667	19.75	65.4633	1.72883	5.01151e-12	5.9272e-11	yes	-	methyltransferase type 11 [Nannochloropsis gaditana]	-	-	-	-	-	-	-
gene_2341	773.667	312.667	24.8967	9.20667	-1.4352	1.66851e-05	7.33508e-05	yes	-	predicted protein [Thalassiosira pseudonana CCMP1335]	-	-	-	-	-	-	-
gene_2342	267	688.667	43.85	95.7667	1.12695	0.000376702	0.0012216	yes	-	Thermonuclease [Symbiodinium microadriaticum]	-	-	-	-	-	-	-
gene_2344	1147.67	387.333	41.91	13.21	-1.66566	1.38633e-10	1.35636e-09	yes	PUS7	tRNA pseudouridine synthase D [Fragilariopsis cylindrus CCMP1102]	-	-	-	-	-	-	-
gene_2353	20.6667	61.6667	2.24	6.26	1.48266	6.6616e-05	0.000255875	yes	-	predicted protein [Thalassiosira pseudonana CCMP1335]	-	-	-	-	-	-	-
gene_2355	252.667	714.333	34.95	84.3133	1.27047	4.69089e-05	0.000186985	yes	psmB6	20S proteasome subunit beta type 6 precursor [Thalassiosira pseudonana CCMP1335]	Genetic Information Processing	Folding, sorting and degradation	ko03050//Proteasome	K02738	GO:0043226//organelle;GO:0044424//intracellular part;GO:0043229//intracellular organelle;GO:0005622//intracellular;GO:0005623//cell;GO:0043231//intracellular membrane-bounded organelle;GO:0044444//cytoplasmic part;GO:0044464//cell part;GO:0005737//cytoplasm;GO:0043234//protein complex;GO:0032991//macromolecular complex;GO:0043227//membrane-bounded organelle	GO:0003824//catalytic activity;GO:0070011//peptidase activity, acting on L-amino acid peptides;GO:0004175//endopeptidase activity;GO:0016787//hydrolase activity;GO:0008233//peptidase activity	GO:0043933//macromolecular complex subunit organization;GO:0065003//macromolecular complex assembly;GO:0044267//cellular protein metabolic process;GO:0006508//proteolysis;GO:0009057//macromolecule catabolic process;GO:0071822//protein complex subunit organization;GO:0044085//cellular component biogenesis;GO:0044260//cellular macromolecule metabolic process;GO:0050896//response to stimulus;GO:0022…
gene_2356	161	62.3333	5.37	2.00667	-1.42012	0.00017068	0.000598577	yes	olpB	trimeric autotransporter adhesin-like protein [Fragilariopsis cylindrus CCMP1102]	-	-	-	-	-	-	-
gene_2361	6.33333	34.6667	0.56	3.08667	2.46255	2.65604e-05	0.000111478	yes	pip	alpha/beta-hydrolase [Fragilariopsis cylindrus CCMP1102]	-	-	-	-	-	-	-
gene_2364	1561.67	429.333	38.6067	9.68333	-1.99527	2.2895e-08	1.63784e-07	yes	Tbl3	heterotrimeric G protein beta subunit 1 [Thalassiosira pseudonana CCMP1335]	Genetic Information Processing	Translation	ko03008//Ribosome biogenesis in eukaryotes	K14555	-	-	-
gene_2366	4047.67	12876.3	284.507	804.453	1.49955	2.06797e-08	1.48491e-07	yes	NBP35	P-loop containing nucleoside triphosphate hydrolase protein [Fragilariopsis cylindrus CCMP1102]	-	-	-	-	-	GO:0043167//ion binding;GO:0051536//iron-sulfur cluster binding;GO:0005488//binding;GO:0051540//metal cluster binding	-
gene_2369	1228	3553.33	51.7833	138.8	1.42245	2.66238e-09	2.19718e-08	yes	gnt1	[Skp1-protein]-hydroxyproline N-acetylglucosaminyltransferase, family GT60 [Ectocarpus siliculosus]	-	-	-	-	-	-	-
gene_2370	3703.67	854	103.41	21.6733	-2.25438	9.05173e-18	2.01274e-16	yes	-	predicted protein [Thalassiosira pseudonana CCMP1335]	-	-	-	-	-	-	-
gene_2372	54.6667	11	4.21667	0.786667	-2.42228	4.19064e-06	2.08282e-05	yes	-	TPR-like protein [Fragilariopsis cylindrus CCMP1102]	-	-	-	-	-	-	-
gene_2374	147.667	32.3333	10.28	2.15	-2.25743	4.09032e-09	3.26544e-08	yes	NHP6B	HMG-box [Fragilariopsis cylindrus CCMP1102]	-	-	-	-	-	-	-
gene_2382	391	133	29.2433	9.17667	-1.67207	6.34379e-10	5.67093e-09	yes	DDB_G0276181	kinase-like protein [Fragilariopsis cylindrus CCMP1102]	-	-	-	-	-	-	-
gene_2383	1158	150.667	61.81	7.51333	-3.04032	8.92045e-30	4.93026e-28	yes	chiB	chitinase [Thalassiosira pseudonana CCMP1335]	Metabolism	Carbohydrate metabolism;Global and Overview	ko01100//Metabolic pathways;ko00520//Amino sugar and nucleotide sugar metabolism	K01183	-	-	-
gene_2389	50.3333	3.33333	6.80333	0.423333	-4.00638	1.44053e-06	7.81148e-06	yes	GSO1	L domain-like protein, partial [Fragilariopsis cylindrus CCMP1102]	-	-	-	-	-	-	-
gene_239	23.3333	73.3333	3.27	9.24667	1.49964	5.20714e-05	0.000205074	yes	Uch	Peptidase C12, ubiquitin carboxyl-terminal hydrolase 1 [Ostreococcus tauri]	-	-	-	-	-	-	-
gene_2390	464	93	44.2267	8.12333	-2.44477	1.74963e-19	4.56095e-18	yes	-	type iii effector protein [Chrysochromulina sp. CCMP291]	-	-	-	-	-	-	-
gene_2391	100.667	43.3333	7.18333	2.95	-1.28394	0.00367468	0.0094316	yes	ADCY10	soluble adenylyl cyclase [Thalassiosira pseudonana CCMP1335]	-	-	-	-	-	-	-
gene_2392	849	184.333	34.4133	6.97333	-2.30305	7.32508e-18	1.65766e-16	yes	pde-4	cell surface receptor protein [Phaeodactylum tricornutum CCAP 1055/1]	Metabolism	Nucleotide metabolism	ko00230//Purine metabolism	K13293	-	-	-
gene_2393	12.6667	5	1.23333	0.43	-1.52015	0.00906461	0.0209262	yes	nphp3	NB-ARC and TPR repeat-containing protein [Ectocarpus siliculosus]	-	-	-	-	-	-	-
gene_2395	25.6667	54.6667	0.47	0.95	1.01527	0.0199688	0.0413997	yes	-	predicted protein [Thalassiosira pseudonana CCMP1335]	-	-	-	-	-	-	-
gene_2397	650.667	2034.67	66.2733	178.253	1.42743	2.00992e-06	1.05881e-05	yes	-	predicted protein [Thalassiosira pseudonana CCMP1335]	-	-	-	-	-	-	GO:0008152//metabolic process;GO:0009987//cellular process;GO:0044237//cellular metabolic process
gene_2402	415	166.333	45.1133	16.6233	-1.44034	6.76732e-09	5.26012e-08	yes	-	predicted protein [Thalassiosira pseudonana CCMP1335]	-	-	-	-	-	-	-
gene_2403	124	17.6667	31.6467	4.1	-2.94836	5.08327e-13	6.85525e-12	yes	HD_0322	Endoribonuclease L-PSP/chorismate mutase-like [Ostreococcus tauri]	-	-	-	-	-	-	-
gene_2407	316.667	1051.67	28.6167	84.9967	1.57055	4.59036e-11	4.81925e-10	yes	-	predicted protein [Thalassiosira pseudonana CCMP1335]	-	-	-	-	-	-	-
gene_2409	123.333	60.6667	9.34333	4.17667	-1.16159	0.00633147	0.0152433	yes	-	predicted protein [Thalassiosira pseudonana CCMP1335]	-	-	-	-	-	-	-
gene_2411	18	7	1.61667	0.6	-1.42999	0.00936173	0.0215245	yes	-	predicted protein [Thalassiosira pseudonana CCMP1335]	-	-	-	-	-	-	-
gene_2414	40.6667	92	1.82	3.98333	1.13004	0.00545498	0.013337	yes	-	predicted protein [Thalassiosira pseudonana CCMP1335]	-	-	-	-	-	-	-
gene_242	244	83.6667	35.39	10.9133	-1.69725	2.36297e-07	1.44033e-06	yes	-	predicted protein [Thalassiosira pseudonana CCMP1335]	-	-	-	-	-	-	-
gene_2423	2214.67	5397.33	268.07	588.62	1.13473	6.11252e-06	2.92912e-05	yes	PGR5	proton gradient regulation [Ectocarpus siliculosus]	-	-	-	-	GO:0005737//cytoplasm;GO:0043229//intracellular organelle;GO:0043226//organelle;GO:0005623//cell;GO:0005622//intracellular;GO:0009507//chloroplast;GO:0009579//thylakoid;GO:0044464//cell part;GO:0009536//plastid;GO:0044444//cytoplasmic part;GO:0043231//intracellular membrane-bounded organelle;GO:0043227//membrane-bounded organelle;GO:0044424//intracellular part	-	GO:0044699//single-organism process;GO:0009628//response to abiotic stimulus;GO:0009416//response to light stimulus;GO:0050896//response to stimulus;GO:0009314//response to radiation
gene_243	1997.67	29.6667	113.887	1.57	-6.18069	8.57921e-81	4.10944e-78	yes	ina	M6 metalloprotease [Fragilariopsis cylindrus CCMP1102]	-	-	-	-	-	-	-
gene_2430	54.3333	250.333	3.72	16.4733	2.14676	3.81766e-09	3.0648e-08	yes	SLC9B2	CPA1 family transporter: sodium ion/proton, partial [Ostreococcus lucimarinus CCE9901]	-	-	-	-	-	-	-
gene_2433	4986.67	1809.33	89.7733	30.3433	-1.56491	4.74274e-10	4.30668e-09	yes	pdeD	predicted protein [Thalassiosira pseudonana CCMP1335]	-	-	-	-	-	-	-
gene_2438	512.333	26	19.2767	0.933333	-4.36832	2.26833e-18	5.37665e-17	yes	-	predicted protein [Thalassiosira pseudonana CCMP1335]	-	-	-	-	-	-	-
gene_2443	183.667	504	15.2633	36.74	1.26728	4.73853e-06	2.32501e-05	yes	-	polyketide cyclase/dehydrase [Nannochloropsis gaditana]	-	-	-	-	-	-	-
gene_2447	222	47.6667	11.15	2.23667	-2.31762	3.7464e-13	5.12722e-12	yes	HSFB2B	heat shock factor, DNA-binding [Phaeodactylum tricornutum CCAP 1055/1]	-	-	-	-	-	-	-
gene_2448	763	322	36.2233	13.9133	-1.38045	8.08402e-07	4.55782e-06	yes	fat-3	FA_desaturase-domain-containing protein [Fragilariopsis cylindrus CCMP1102]	-	-	-	-	-	GO:0097159//organic cyclic compound binding;GO:1901363//heterocyclic compound binding;GO:0046906//tetrapyrrole binding;GO:0005488//binding	GO:0044699//single-organism process;GO:0044710//single-organism metabolic process;GO:0008152//metabolic process
gene_2449	90	315.333	2.52333	8.29	1.71604	2.72158e-09	2.24282e-08	yes	EXO1	PIN domain-like protein [Fragilariopsis cylindrus CCMP1102]	Genetic Information Processing	Replication and repair	ko03430//Mismatch repair	K10746	-	GO:0016787//hydrolase activity;GO:0003824//catalytic activity	GO:0009987//cellular process
gene_245	22	356.667	1.38333	21.0433	3.92714	4.58168e-29	2.3833e-27	yes	-	MYB DNA binding protein/ transcription factor-like protein [Thalassiosira pseudonana CCMP1335]	-	-	-	-	-	-	-
gene_2450	119.333	275.667	10.0733	21.6567	1.10427	0.000112387	0.000411073	yes	-	predicted protein [Thalassiosira pseudonana CCMP1335]	-	-	-	-	-	-	-
gene_2454	10077.7	668.333	61.2867	3.69667	-4.05128	1.76197e-53	2.47019e-51	yes	ODA4	dynein heavy chain [Ectocarpus siliculosus]	-	-	-	-	GO:0043234//protein complex;GO:0044424//intracellular part;GO:0044446//intracellular organelle part;GO:0005856//cytoskeleton;GO:0015630//microtubule cytoskeleton;GO:0043232//intracellular non-membrane-bounded organelle;GO:0044422//organelle part;GO:0032991//macromolecular complex;GO:0043229//intracellular organelle;GO:0044430//cytoskeletal part;GO:0043226//organelle;GO:0005623//cell;GO:0044464//c…	GO:0003774//motor activity;GO:1901363//heterocyclic compound binding;GO:0036094//small molecule binding;GO:0016787//hydrolase activity;GO:0043167//ion binding;GO:0016462//pyrophosphatase activity;GO:0005488//binding;GO:0016817//hydrolase activity, acting on acid anhydrides;GO:0097159//organic cyclic compound binding;GO:0016818//hydrolase activity, acting on acid anhydrides, in phosphorus-containi…	GO:0044763//single-organism cellular process;GO:0044699//single-organism process;GO:0009987//cellular process
gene_2456	25.6667	108.333	1.95667	7.22333	1.88427	7.88138e-08	5.12468e-07	yes	CHLG	chlorophyll synthase [Fragilariopsis cylindrus CCMP1102]	Metabolism	Metabolism of cofactors and vitamins;Global and Overview	ko01100//Metabolic pathways;ko01110//Biosynthesis of secondary metabolites;ko00860//Porphyrin and chlorophyll metabolism	K04040	GO:0044435//plastid part;GO:0043229//intracellular organelle;GO:0005623//cell;GO:0043227//membrane-bounded organelle;GO:0005737//cytoplasm;GO:0043231//intracellular membrane-bounded organelle;GO:0044424//intracellular part;GO:0016020//membrane;GO:0044444//cytoplasmic part;GO:0044425//membrane part;GO:0009536//plastid;GO:0031224//intrinsic component of membrane;GO:0044446//intracellular organelle …	GO:0004659//prenyltransferase activity;GO:0016765//transferase activity, transferring alkyl or aryl (other than methyl) groups;GO:0003824//catalytic activity;GO:0016740//transferase activity	GO:0009058//biosynthetic process;GO:0044260//cellular macromolecule metabolic process;GO:0032774//RNA biosynthetic process;GO:0044763//single-organism cellular process;GO:0044238//primary metabolic process;GO:1901576//organic substance biosynthetic process;GO:0044249//cellular biosynthetic process;GO:0006725//cellular aromatic compound metabolic process;GO:0019438//aromatic compound biosynthetic …
gene_2457	1040	2891.33	68.3833	175.01	1.35572	9.06267e-09	6.92845e-08	yes	-	predicted protein [Thalassiosira pseudonana CCMP1335]	-	-	-	-	-	-	-
gene_2458	338.333	1674	28.6033	128.46	2.16706	1.73553e-17	3.76446e-16	yes	HIBADH	oxidoreductase [Phaeodactylum tricornutum CCAP 1055/1]	Metabolism	Global and Overview;Amino acid metabolism	ko01100//Metabolic pathways;ko00280//Valine, leucine and isoleucine degradation	K00020	-	GO:0016491//oxidoreductase activity;GO:0003824//catalytic activity	GO:0008152//metabolic process;GO:0044281//small molecule metabolic process;GO:0044763//single-organism cellular process;GO:0006807//nitrogen compound metabolic process;GO:0009987//cellular process;GO:0044699//single-organism process;GO:0071704//organic substance metabolic process;GO:0044237//cellular metabolic process;GO:1901564//organonitrogen compound metabolic process;GO:0044710//single-organi…
gene_2459	321.83	751.03	21.2567	44.8367	1.07676	7.51039e-06	3.53705e-05	yes	-	predicted protein [Thalassiosira pseudonana CCMP1335]	-	-	-	-	-	-	-
gene_2462	1119	500	100.3	40.7067	-1.30098	1.83961e-08	1.33342e-07	yes	-	predicted protein [Thalassiosira pseudonana CCMP1335]	-	-	-	-	-	-	-
gene_2466	306.333	113.333	14.8233	5.08667	-1.54308	2.06122e-08	1.48098e-07	yes	HSF1	heat shock factor, DNA-binding [Phaeodactylum tricornutum CCAP 1055/1]	-	-	-	-	-	-	-
gene_2479	0	6.66667	0.001	0.676667	9.4023	3.22803e-05	0.000133144	yes	-	predicted protein [Thalassiosira pseudonana CCMP1335]	-	-	-	-	-	-	-
gene_2482	438.333	1400	59.0733	164.087	1.47388	3.29528e-08	2.28621e-07	yes	MP3	cytochrome b5 [Fragilariopsis cylindrus CCMP1102]	-	-	-	-	-	-	-
gene_2487	49.6667	23.3333	7.4	3	-1.30256	0.00553052	0.0134787	yes	Pacrg	parkin coregulated-like protein [Chrysochromulina sp. CCMP291]	-	-	-	-	-	-	-
gene_2489	36.3333	135.333	2.23333	7.86333	1.81594	0.00107768	0.00314923	yes	-	predicted protein [Thalassiosira pseudonana CCMP1335]	-	-	-	-	-	-	-
gene_2490	18.6667	59.6667	1.05667	3.37333	1.67465	0.0033704	0.00871483	yes	-	predicted protein [Thalassiosira pseudonana CCMP1335]	-	-	-	-	-	-	-
gene_2493	64.3333	30.6667	11.48	5.00667	-1.1972	0.000715524	0.00216693	yes	-	EF hand-containing protein [Thalassiosira pseudonana CCMP1335]	-	-	-	-	-	-	-
gene_2498	385.667	903.333	37.2633	77.67	1.0596	1.11704e-05	5.08575e-05	yes	FKBP16-1	FKBP-like protein [Fragilariopsis cylindrus CCMP1102]	-	-	-	-	-	GO:0016853//isomerase activity;GO:0016859//cis-trans isomerase activity;GO:0003824//catalytic activity	GO:0071704//organic substance metabolic process;GO:0044238//primary metabolic process;GO:0043170//macromolecule metabolic process;GO:0044260//cellular macromolecule metabolic process;GO:0009987//cellular process;GO:0044237//cellular metabolic process;GO:0019538//protein metabolic process;GO:0044267//cellular protein metabolic process;GO:0008152//metabolic process
gene_250	1575	156.667	61.3667	5.63	-3.44625	4.33671e-34	2.86522e-32	yes	-	predicted protein [Thalassiosira pseudonana CCMP1335]	-	-	-	-	-	-	-
gene_2505	40	6.33333	7.89	1.16	-2.7659	1.04443e-08	7.90438e-08	yes	-	predicted protein [Thalassiosira pseudonana CCMP1335]	-	-	-	-	-	-	-
gene_2506	135.333	1432.33	4.16667	41.9533	3.33182	2.38723e-25	9.90745e-24	yes	-	predicted protein [Thalassiosira pseudonana CCMP1335]	-	-	-	-	-	-	-
gene_2507	2511.67	6279.33	264.44	577.52	1.12693	2.08256e-05	8.96334e-05	yes	At3g10130	SOUL heme-binding protein [Fragilariopsis cylindrus CCMP1102]	-	-	-	-	-	-	-
gene_2512	85.3333	235	7.18	17.3867	1.27593	4.34657e-05	0.000174959	yes	-	predicted protein [Thalassiosira pseudonana CCMP1335]	-	-	-	-	-	-	-
gene_2513	71.6667	202.667	5.76667	14.92	1.37144	1.03369e-06	5.71585e-06	yes	-	Aldo/keto reductase [Fragilariopsis cylindrus CCMP1102]	-	-	-	-	-	-	-
gene_2516	1437.33	3240.33	111.68	232.193	1.05596	0.000175932	0.000614561	yes	-	predicted protein [Thalassiosira pseudonana CCMP1335]	-	-	-	-	-	-	-
gene_2517	67	290.333	1.57	6.54	2.05853	1.47467e-09	1.26137e-08	yes	-	predicted protein [Thalassiosira pseudonana CCMP1335]	-	-	-	-	-	-	-
gene_2518	30.6667	122.667	5.05333	18.5467	1.87585	9.39552e-07	5.24325e-06	yes	mps1	kinase-like protein [Fragilariopsis cylindrus CCMP1102]	-	-	-	-	-	GO:0016773//phosphotransferase activity, alcohol group as acceptor;GO:0097159//organic cyclic compound binding;GO:0032550//purine ribonucleoside binding;GO:1901363//heterocyclic compound binding;GO:0001883//purine nucleoside binding;GO:0016772//transferase activity, transferring phosphorus-containing groups;GO:0036094//small molecule binding;GO:0003824//catalytic activity;GO:0016301//kinase activ…	GO:1903047//mitotic cell cycle process;GO:0010467//gene expression;GO:0031324//negative regulation of cellular metabolic process;GO:0010558//negative regulation of macromolecule biosynthetic process;GO:0051253//negative regulation of RNA metabolic process;GO:0010629//negative regulation of gene expression;GO:0006139//nucleobase-containing compound metabolic process;GO:0006464//cellular protein mo…
gene_2519	3733.67	1314.33	130.977	42.7633	-1.61486	1.71902e-09	1.46276e-08	yes	CTNNBL1	PREDICTED: beta-catenin-like protein 1 [Ipomoea nil]	Genetic Information Processing	Transcription	ko03040//Spliceosome	K12864	-	-	-
gene_2522	254	54.6667	4.67	0.933333	-2.32296	3.38294e-14	5.18538e-13	yes	-	predicted protein [Thalassiosira pseudonana CCMP1335]	-	-	-	-	-	-	-
gene_2529	62.3333	257.667	4.01667	15.51	1.94913	0.000938681	0.00277685	yes	At2g45870	UPF0187-domain-containing protein [Coccomyxa subellipsoidea C-169]	-	-	-	-	-	-	-
gene_2531	1525	5836.67	111.493	387.207	1.79615	5.26523e-14	7.90196e-13	yes	HI_1706	BCCT-domain-containing protein [Fragilariopsis cylindrus CCMP1102]	-	-	-	-	-	-	-
gene_2533	27.6667	154.667	4.98333	23.69	2.2491	6.07985e-10	5.45195e-09	yes	-	predicted protein [Thalassiosira pseudonana CCMP1335]	-	-	-	-	-	-	-
gene_2534	19.3333	6	1.40333	0.41	-1.77516	0.00145088	0.00412242	yes	-	dtw domain containing protein [Nannochloropsis gaditana]	-	-	-	-	-	-	-
gene_2535	876	254.667	13.6467	3.61667	-1.91582	1.27843e-15	2.28923e-14	yes	Adcy10	guanylyl cyclase [Ectocarpus siliculosus]	-	-	-	-	-	-	-
gene_2536	334.333	1372.33	15.0867	56.8333	1.91346	3.81043e-13	5.20246e-12	yes	-	predicted protein [Thalassiosira pseudonana CCMP1335]	-	-	-	-	-	-	-
gene_2538	427	1142.33	34.2433	85.76	1.32448	3.29353e-07	1.95975e-06	yes	-	predicted protein [Thalassiosira pseudonana CCMP1335]	-	-	-	-	-	-	-
gene_2541	165	724.333	11.8667	45.17	1.92845	6.96066e-10	6.19827e-09	yes	UTR3	solute carrier family 35 [Fragilariopsis cylindrus CCMP1102]	-	-	-	-	GO:0031224//intrinsic component of membrane;GO:0044425//membrane part;GO:0016020//membrane	-	GO:0009987//cellular process;GO:0044763//single-organism cellular process;GO:0044699//single-organism process
gene_2543	267	140	37.9967	17.81	-1.09319	8.04013e-05	0.000303644	yes	-	tetrahydrobiopterin biosynthesis enzymes-like protein, partial [Fragilariopsis cylindrus CCMP1102]	-	-	-	-	-	-	-
gene_2549	1374.33	712.333	88.3667	40.98	-1.10858	2.64001e-06	1.35974e-05	yes	Sugct	caib baif -transferase family protein c7orf10-like isoform 1 [Nannochloropsis gaditana]	-	-	-	-	-	-	-
gene_255	549	1603	36.53	98.0767	1.42483	1.884e-08	1.36302e-07	yes	-	Phytanoyl-CoA dioxygenase [Ostreococcus tauri]	-	-	-	-	-	-	-
gene_2558	698.667	265.333	75.9233	27.22	-1.47988	3.39977e-08	2.35019e-07	yes	Rchy1	zf-CHY-domain-containing protein [Fragilariopsis cylindrus CCMP1102]	Genetic Information Processing	Folding, sorting and degradation	ko04120//Ubiquitin mediated proteolysis	K10144	-	GO:0043167//ion binding;GO:0005488//binding;GO:0043169//cation binding	-
gene_256	1011.33	552.667	149.877	72.39	-1.04991	2.20636e-05	9.42561e-05	yes	-	predicted protein [Thalassiosira pseudonana CCMP1335]	-	-	-	-	-	-	-
gene_2560	1449.67	3314.33	46.76	101.32	1.11557	4.04092e-05	0.000163514	yes	KPNB1	importin beta-1 subunit-like protein [Thalassiosira pseudonana CCMP1335]	Genetic Information Processing	Translation	ko03013//RNA transport	K14293	-	-	-
gene_2561	258.667	110	11.4233	4.47	-1.35364	0.00464935	0.0115941	yes	-	predicted protein [Thalassiosira pseudonana CCMP1335]	-	-	-	-	-	-	-
gene_2567	1.66667	8.33333	0.526667	2.1	1.99543	0.00856304	0.0199353	yes	ycf34	chloroplast protein Ycf34 [Fragilariopsis cylindrus CCMP1102]	-	-	-	-	-	-	-
gene_2571	1398.33	3220	73.58	154.143	1.06689	5.35236e-06	2.59952e-05	yes	-	predicted protein [Thalassiosira pseudonana CCMP1335]	-	-	-	-	-	-	-
gene_2574	18.0733	6.92	1.18333	0.41	-1.52916	0.00506177	0.0124877	yes	-	predicted protein [Thalassiosira pseudonana CCMP1335]	-	-	-	-	-	-	-
gene_2581	89	193.667	5.26667	10.7367	1.02758	0.000675876	0.00205879	yes	-	chlorophyll a/b-binding protein [Fragilariopsis cylindrus CCMP1102]	-	-	-	-	GO:0016020//membrane	-	GO:0044237//cellular metabolic process;GO:0009987//cellular process;GO:0008152//metabolic process
gene_2585	86	36.6667	3.82	1.52667	-1.32319	0.00469039	0.0116838	yes	mdn1	PREDICTED: midasin isoform X2 [Beta vulgaris subsp. vulgaris] [Beta vulgaris]	Genetic Information Processing	Translation	ko03008//Ribosome biogenesis in eukaryotes	K14572	-	-	-
gene_2590	63.6667	1.33333	6.24333	0.13	-5.58573	3.676e-14	5.61958e-13	yes	-	predicted protein [Thalassiosira pseudonana CCMP1335]	-	-	-	-	-	-	-
gene_2593	619.333	187	104.98	26.76	-1.97196	1.4144e-08	1.04633e-07	yes	FCP	fucoxanthin chl a/c light-harvesting protein [Thalassiosira pseudonana CCMP1335]	Metabolism	Energy metabolism	ko00196//Photosynthesis - antenna proteins	K08907	GO:0034357//photosynthetic membrane;GO:0044424//intracellular part;GO:0005623//cell;GO:0005622//intracellular;GO:0044425//membrane part;GO:0032991//macromolecular complex;GO:0031224//intrinsic component of membrane;GO:0009579//thylakoid;GO:0044436//thylakoid part;GO:0098796//membrane protein complex;GO:0043234//protein complex;GO:0044464//cell part;GO:0016020//membrane;GO:0009521//photosystem	GO:0046906//tetrapyrrole binding;GO:0005488//binding;GO:1901363//heterocyclic compound binding;GO:0097159//organic cyclic compound binding	GO:0009987//cellular process;GO:0008152//metabolic process;GO:0044267//cellular protein metabolic process;GO:0043412//macromolecule modification;GO:0036211//protein modification process;GO:0006091//generation of precursor metabolites and energy;GO:0019538//protein metabolic process;GO:0043170//macromolecule metabolic process;GO:0044238//primary metabolic process;GO:0044260//cellular macromolecule…
gene_2594	388.667	119.667	70.1533	17.9933	-1.96305	6.47477e-07	3.70503e-06	yes	LHC	fucoxanthin chlorophyll a/c light-harvesting protein, lhcr type [Thalassiosira pseudonana CCMP1335]	Metabolism	Energy metabolism	ko00196//Photosynthesis - antenna proteins	K08907	GO:0005623//cell;GO:0044425//membrane part;GO:0044464//cell part;GO:0016020//membrane;GO:0044424//intracellular part;GO:0009579//thylakoid;GO:0005622//intracellular	-	GO:0009987//cellular process;GO:0044237//cellular metabolic process;GO:0008152//metabolic process
gene_2598	1646.67	693.333	32.19	12.6233	-1.35052	3.1829e-08	2.21493e-07	yes	SUD1	PREDICTED: probable E3 ubiquitin ligase SUD1 [Phoenix dactylifera]	Genetic Information Processing	Folding, sorting and degradation	ko04141//Protein processing in endoplasmic reticulum	K10661	-	-	-
gene_2599	651.333	1777.67	108.887	251.39	1.2071	0.000553177	0.00171642	yes	-	predicted protein [Thalassiosira pseudonana CCMP1335]	-	-	-	-	-	-	-
gene_260	359.333	4132	17.31	189.283	3.45087	1.48654e-25	6.3529e-24	yes	ABCF3	ABC transporter family [Thalassiosira pseudonana CCMP1335]	-	-	-	-	-	-	GO:0008152//metabolic process;GO:0071704//organic substance metabolic process
gene_2602	47.6667	330	3.93	23.5367	2.58231	8.20557e-16	1.4997e-14	yes	-	Dual specificity protein phosphatase Diacylglycerol kinase catalytic region [Zea mays]	-	-	-	-	-	GO:0003824//catalytic activity	GO:0006796//phosphate-containing compound metabolic process;GO:0008152//metabolic process;GO:0044237//cellular metabolic process;GO:0009987//cellular process;GO:0006793//phosphorus metabolic process
gene_2606	19.3333	70	2.74333	9.01	1.7156	4.99727e-06	2.43736e-05	yes	-	predicted protein [Thalassiosira pseudonana CCMP1335]	-	-	-	-	-	-	-
gene_2607	79.6667	288.333	5.71667	18.8833	1.72387	0.000296926	0.000987691	yes	fba	class II fructose-bisphosphate aldolase [Thalassiosira oceanica]	Metabolism	Carbohydrate metabolism;Energy metabolism;Global and Overview	ko01100//Metabolic pathways;ko01110//Biosynthesis of secondary metabolites;ko01130//Biosynthesis of antibiotics;ko01120//Microbial metabolism in diverse environments;ko01230//Biosynthesis of amino acids;ko01200//Carbon metabolism;ko00010//Glycolysis / Gluconeogenesis;ko00710//Carbon fixation in photosynthetic organisms;ko00030//Pentose phosphate pathway;ko00051//Fructose and mannose metabolism	K01624	-	GO:0043167//ion binding;GO:0046872//metal ion binding;GO:0005488//binding;GO:0046914//transition metal ion binding;GO:0016829//lyase activity;GO:0016832//aldehyde-lyase activity;GO:0043169//cation binding;GO:0016830//carbon-carbon lyase activity;GO:0003824//catalytic activity	GO:0006082//organic acid metabolic process;GO:0008152//metabolic process;GO:0044237//cellular metabolic process;GO:0032787//monocarboxylic acid metabolic process;GO:0006090//pyruvate metabolic process;GO:0044238//primary metabolic process;GO:0043436//oxoacid metabolic process;GO:0009987//cellular process;GO:0044281//small molecule metabolic process;GO:0044763//single-organism cellular process;GO:…
gene_2609	3811	355.333	129.113	11.1333	-3.53568	1.39432e-41	1.21432e-39	yes	-	predicted protein [Thalassiosira pseudonana CCMP1335]	-	-	-	-	-	-	-
gene_2612	88.6667	239	8.86	21.79	1.29829	1.6893e-06	9.03263e-06	yes	-	predicted protein [Thalassiosira pseudonana CCMP1335]	-	-	-	-	-	-	-
gene_2616	140.667	1597	3.42	35.8033	3.38803	3.79309e-38	2.90702e-36	yes	-	predicted protein [Thalassiosira pseudonana CCMP1335]	-	-	-	-	-	-	-
gene_2617	1672.33	406.333	47.3833	10.51	-2.17262	2.09916e-13	2.95373e-12	yes	ODA6	Cytoplasmic dynein intermediate chain [Klebsormidium flaccidum]	-	-	-	-	GO:0044464//cell part;GO:0044424//intracellular part;GO:0005622//intracellular;GO:0005929//cilium;GO:0043226//organelle;GO:0042995//cell projection;GO:0005623//cell	GO:0005488//binding	-
gene_2618	16.3333	6.33333	2.10333	0.763333	-1.46229	0.0142548	0.0311488	yes	DHX37	P-loop containing nucleoside triphosphate hydrolase protein, partial [Fragilariopsis cylindrus CCMP1102]	-	-	-	-	-	-	-
gene_2619	936	383	36.05	13.97	-1.36767	5.50168e-07	3.17347e-06	yes	EBM	beta-mannosidase [Thalassiosira pseudonana CCMP1335]	-	-	-	-	-	-	-
gene_262	3590.67	18862.7	250.77	1156.69	2.20557	1.80929e-16	3.56769e-15	yes	-	predicted protein [Thalassiosira pseudonana CCMP1335]	-	-	-	-	-	-	-
gene_2623	560.993	143.99	22.7067	5.32333	-2.09271	3.61256e-14	5.52995e-13	yes	-	predicted protein [Thalassiosira pseudonana CCMP1335]	-	-	-	-	-	-	-
gene_2625	1738.67	3905.33	123.02	252.06	1.03487	1.14524e-05	5.21001e-05	yes	-	predicted protein [Thalassiosira pseudonana CCMP1335]	-	-	-	-	-	-	-
gene_2630	179.667	67	8.03333	2.79333	-1.52401	5.39483e-07	3.11653e-06	yes	-	predicted protein [Thalassiosira pseudonana CCMP1335]	-	-	-	-	-	-	-
gene_2634	213.667	79	7.98667	2.76333	-1.53118	4.28444e-07	2.50529e-06	yes	-	predicted protein [Thalassiosira pseudonana CCMP1335]	-	-	-	-	-	-	-
gene_2635	269.667	99.6667	4.79333	1.65	-1.53856	1.12067e-07	7.12964e-07	yes	tagC	subtilisin-like serine peptidase [Nannochloropsis gaditana CCMP526]	-	-	-	-	-	-	-
gene_2638	47.6667	106.667	2.19	4.70667	1.10377	0.00683911	0.0163253	yes	Os06g0256500	isomerase glucose-6-phosphate isomerase [Phaeodactylum tricornutum CCAP 1055/1]	Metabolism	Carbohydrate metabolism;Global and Overview	ko01100//Metabolic pathways;ko01110//Biosynthesis of secondary metabolites;ko01130//Biosynthesis of antibiotics;ko01120//Microbial metabolism in diverse environments;ko01200//Carbon metabolism;ko00010//Glycolysis / Gluconeogenesis;ko00520//Amino sugar and nucleotide sugar metabolism;ko00030//Pentose phosphate pathway;ko00500//Starch and sucrose metabolism	K01810	GO:0044435//plastid part;GO:0043227//membrane-bounded organelle;GO:0043229//intracellular organelle;GO:0044446//intracellular organelle part;GO:0044422//organelle part;GO:0005622//intracellular;GO:0043231//intracellular membrane-bounded organelle;GO:0005737//cytoplasm;GO:0005623//cell;GO:0043226//organelle;GO:0009536//plastid;GO:0044444//cytoplasmic part;GO:0044464//cell part;GO:0044424//intracel…	GO:0003824//catalytic activity;GO:0016853//isomerase activity	GO:0005975//carbohydrate metabolic process;GO:0044042//glucan metabolic process;GO:0044763//single-organism cellular process;GO:0005976//polysaccharide metabolic process;GO:0044710//single-organism metabolic process;GO:0044723//single-organism carbohydrate metabolic process;GO:0006082//organic acid metabolic process;GO:0008152//metabolic process;GO:0044281//small molecule metabolic process;GO:004…
gene_264	32	141	5.79333	22.0233	1.92657	1.85921e-06	9.84075e-06	yes	-	predicted protein [Thalassiosira pseudonana CCMP1335]	-	-	-	-	-	-	-
gene_2642	4473.67	12365.7	259.15	640.893	1.3063	1.23462e-07	7.80705e-07	yes	-	cyclin-like protein, partial [Fragilariopsis cylindrus CCMP1102]	-	-	-	-	-	-	-
gene_265	346.333	1213	34.0733	110.46	1.69681	3.49301e-11	3.71812e-10	yes	-	predicted protein [Thalassiosira pseudonana CCMP1335]	-	-	-	-	-	-	-
gene_2651	959	366	36.32	12.9167	-1.49153	4.76991e-08	3.21047e-07	yes	pc1998	PREDICTED: uncharacterized RNA methyltransferase pc1998 isoform X2 [Cucumis melo]	-	-	-	-	-	GO:0016740//transferase activity;GO:0003824//catalytic activity	GO:0008152//metabolic process
gene_2653	2246.67	843	51.3333	17.8567	-1.52343	4.45547e-10	4.06186e-09	yes	UPF2	ARM repeat-containing protein [Fragilariopsis cylindrus CCMP1102]	Genetic Information Processing	Translation	ko03013//RNA transport;ko03015//mRNA surveillance pathway	K14327	-	-	-
gene_2656	224.333	760.667	10.85	33.99	1.64742	6.02381e-08	3.99825e-07	yes	hemA	glutamyl-trna reductase [Phaeodactylum tricornutum CCAP 1055/1]	Metabolism	Global and Overview;Metabolism of cofactors and vitamins	ko01100//Metabolic pathways;ko01110//Biosynthesis of secondary metabolites;ko01120//Microbial metabolism in diverse environments;ko00860//Porphyrin and chlorophyll metabolism	K02492	-	GO:0016903//oxidoreductase activity, acting on the aldehyde or oxo group of donors;GO:0016620//oxidoreductase activity, acting on the aldehyde or oxo group of donors, NAD or NADP as acceptor;GO:0003824//catalytic activity;GO:0000166//nucleotide binding;GO:0005488//binding;GO:0036094//small molecule binding;GO:1901265//nucleoside phosphate binding;GO:0016491//oxidoreductase activity;GO:1901363//he…	GO:0009987//cellular process;GO:0046483//heterocycle metabolic process;GO:0044249//cellular biosynthetic process;GO:0018130//heterocycle biosynthetic process;GO:0044699//single-organism process;GO:0009058//biosynthetic process;GO:0044710//single-organism metabolic process;GO:0008152//metabolic process;GO:0044237//cellular metabolic process
gene_266	173.667	873.667	13.2833	63.4033	2.25494	1.5936e-15	2.82282e-14	yes	-	Peptidyl-prolyl cis-trans isomerase [Symbiodinium microadriaticum]	-	-	-	-	-	-	-
gene_2660	489	1767.67	10.56	35.9267	1.76645	4.21204e-11	4.43828e-10	yes	sdrD	PREDICTED: formin-like protein 3 [Cucumis sativus]	-	-	-	-	-	-	-
gene_2663	353.333	1431.67	29.7567	110.493	1.89267	9.03784e-16	1.64137e-14	yes	-	predicted protein [Thalassiosira pseudonana CCMP1335]	-	-	-	-	-	-	-
gene_2667	16	75.6667	1.15667	4.97	2.10327	2.13376e-08	1.53024e-07	yes	KRE6	beta-glycan assembly-like protein [Thalassiosira pseudonana CCMP1335]	-	-	-	-	-	-	-
gene_2673	2867.33	1025.67	25.35	8.43667	-1.58724	2.27168e-10	2.16007e-09	yes	PRT6	ubiquitin protein ligase e3 component n-recognin 2 [Nannochloropsis gaditana]	-	-	-	-	-	-	-
gene_2675	658.333	277	40.6733	15.59	-1.38346	5.90944e-05	0.000229665	yes	KEAP1	Ankyrin-2 [Symbiodinium microadriaticum]	-	-	-	-	-	-	-
gene_2677	110.333	41	29.9233	9.88333	-1.5982	5.24739e-05	0.000206589	yes	HEATR1	Os04g0548300, partial [Oryza sativa Japonica Group]	Genetic Information Processing	Translation	ko03008//Ribosome biogenesis in eukaryotes	K14550	-	-	-
gene_2678	5.33333	1	0.573333	0.103333	-2.47207	0.0126664	0.0281323	yes	ZNFX1	NFX1-type zinc finger-containing protein 1 [Symbiodinium microadriaticum]	-	-	-	-	-	-	-
gene_2680	397	202	11.48	5.43	-1.0801	2.23877e-05	9.5534e-05	yes	CCX1	Na_Ca_ex-domain-containing protein [Fragilariopsis cylindrus CCMP1102]	-	-	-	-	-	-	-
gene_2681	1111.33	170.333	17.0967	2.47	-2.79113	1.31647e-23	4.77417e-22	yes	-	predicted protein [Thalassiosira pseudonana CCMP1335]	-	-	-	-	-	-	-
gene_2682	304.667	53.3333	6.25667	1.04667	-2.57959	5.16731e-14	7.76516e-13	yes	-	predicted protein [Thalassiosira pseudonana CCMP1335]	-	-	-	-	-	-	-
gene_2683	164.667	23.6667	7.80333	1.04	-2.90751	2.30063e-16	4.49033e-15	yes	RETSAT	phytoene dehydrogenase [Chrysochromulina sp. CCMP291]	-	-	-	-	-	-	-
gene_2684	522	48.6667	15	1.3	-3.52838	3.33377e-33	2.14106e-31	yes	BCE_0519	cation transporting ATPase [Thalassiosira pseudonana CCMP1335]	-	-	-	-	GO:0016020//membrane	GO:0005488//binding;GO:0043167//ion binding	-
gene_2686	1227.33	317	27.8267	6.64667	-2.06577	8.34554e-13	1.09772e-11	yes	KRE33	DUF699-domain-containing protein [Fragilariopsis cylindrus CCMP1102]	Genetic Information Processing	Translation	ko03008//Ribosome biogenesis in eukaryotes	K14521	-	GO:0003824//catalytic activity	-
gene_2687	11500	764	75.6	4.64333	-4.02515	3.34022e-45	3.45939e-43	yes	comF-1	Retrovirus-related Pol polyprotein from transposon TNT 1-94 [Symbiodinium microadriaticum]	-	-	-	-	-	-	-
gene_2689	477	95.3333	15.3967	2.82333	-2.44715	2.1346e-09	1.78339e-08	yes	-	predicted protein [Thalassiosira pseudonana CCMP1335]	-	-	-	-	-	-	-
gene_269	812.333	369.667	63.7933	26.55	-1.26469	7.24785e-07	4.11463e-06	yes	Clptm1l	cleft lip and palate transmembrane 1, partial [Fragilariopsis cylindrus CCMP1102]	-	-	-	-	GO:0043227//membrane-bounded organelle;GO:0005622//intracellular;GO:0043231//intracellular membrane-bounded organelle;GO:0043229//intracellular organelle;GO:0005623//cell;GO:0044424//intracellular part;GO:0043226//organelle;GO:0044464//cell part	-	-
gene_2698	613.333	229	14.9733	5.23	-1.51751	5.98069e-09	4.67714e-08	yes	-	predicted protein [Thalassiosira pseudonana CCMP1335]	-	-	-	-	-	-	-
gene_2702	154.333	66	9.97	4.12	-1.27495	0.00176861	0.0048981	yes	-	predicted protein [Thalassiosira pseudonana CCMP1335]	-	-	-	-	-	-	-
gene_2705	14.6667	35.6667	1.76	3.76333	1.09644	0.0100823	0.0230337	yes	-	predicted protein [Thalassiosira pseudonana CCMP1335]	-	-	-	-	-	-	-
gene_2707	132.333	68.3333	5.58	2.71667	-1.03843	0.00158918	0.00446026	yes	RAD5	SNF2_N-domain-containing protein, partial [Fragilariopsis cylindrus CCMP1102]	-	-	-	-	-	-	GO:0050896//response to stimulus;GO:0006310//DNA recombination;GO:0043170//macromolecule metabolic process;GO:0006302//double-strand break repair;GO:0044699//single-organism process;GO:0000725//recombinational repair;GO:0006725//cellular aromatic compound metabolic process;GO:0033554//cellular response to stress;GO:0009987//cellular process;GO:0071704//organic substance metabolic process;GO:00007…
gene_2708	59.3333	21.3333	13.8267	4.6	-1.58775	0.00024528	0.000831291	yes	ML1	RRM_2-domain-containing protein [Fragilariopsis cylindrus CCMP1102]	-	-	-	-	-	GO:0005488//binding;GO:0097159//organic cyclic compound binding	-
gene_2712	894	410.333	26.33	11.3033	-1.21996	8.44331e-06	3.9393e-05	yes	-	predicted protein [Thalassiosira pseudonana CCMP1335]	-	-	-	-	-	-	-
gene_2715	6810.33	63343.3	332.32	2784.51	3.06678	1.61904e-33	1.05155e-31	yes	-	predicted protein [Thalassiosira pseudonana CCMP1335]	-	-	-	-	-	-	-
gene_2718	42	98	3	6.46333	1.10732	0.000501228	0.00157049	yes	ncd-2	PREDICTED: nitronate monooxygenase [Ricinus communis]	-	-	-	-	-	GO:0003824//catalytic activity;GO:0016491//oxidoreductase activity	-
gene_272	562.667	2275.67	33.3833	117.413	1.8144	2.06129e-10	1.9698e-09	yes	-	predicted protein [Thalassiosira pseudonana CCMP1335]	-	-	-	-	-	-	-
gene_2721	1600.33	5072	60.8833	177.513	1.54381	5.18059e-08	3.46458e-07	yes	RNS2	PREDICTED: ribonuclease 2 isoform X2 [Ziziphus jujuba]	-	-	-	-	-	-	-
gene_2722	43	104.667	4.38667	9.30333	1.08462	0.00244256	0.00654689	yes	-	predicted protein [Thalassiosira pseudonana CCMP1335]	-	-	-	-	-	-	-
gene_2726	1486.33	357.333	23.12	5.16667	-2.16184	5.65382e-10	5.08977e-09	yes	rpa1	DNA directed RNA polymerase i, alpha subunit [Thalassiosira pseudonana CCMP1335]	Genetic Information Processing;Metabolism	Transcription;Global and Overview;Nucleotide metabolism	ko01100//Metabolic pathways;ko00230//Purine metabolism;ko00240//Pyrimidine metabolism;ko03020//RNA polymerase	K02999	-	GO:0003824//catalytic activity;GO:0016740//transferase activity	-
gene_273	60.3333	134.667	6.09667	12.3533	1.01881	0.00153807	0.00434225	yes	-	predicted protein [Thalassiosira pseudonana CCMP1335]	-	-	-	-	-	-	-
gene_2733	803	1826.33	23.3167	50.19	1.10604	5.13206e-05	0.000202673	yes	-	Pleckstrin y domain-containing family A member 2 [Anthurium amnicola]	-	-	-	-	-	-	-
gene_2734	261	90.6667	14.6133	4.66	-1.64888	1.14723e-08	8.62877e-08	yes	HSFB1	winged helix DNA-binding domain-containing protein, partial [Fragilariopsis cylindrus CCMP1102]	-	-	-	-	-	-	-
gene_2736	521.333	237	19.0333	7.96	-1.25769	2.53408e-07	1.5373e-06	yes	-	predicted protein [Thalassiosira pseudonana CCMP1335]	-	-	-	-	-	-	-
gene_2740	323.667	89.6667	6.38	1.63333	-1.96574	5.05691e-13	6.83129e-12	yes	-	receptor-like cell wall protein [Micromonas commoda]	-	-	-	-	-	-	-
gene_2744	861	455.667	20.5433	10.1933	-1.01104	0.000137102	0.000492692	yes	-	predicted protein [Thalassiosira pseudonana CCMP1335]	-	-	-	-	-	-	-
gene_2750	395.667	123.667	32.0867	9.07	-1.8228	4.59475e-11	4.81946e-10	yes	SLC25A20	mitochondrial carnitine/acylcarnitine carrier protein [Thalassiosira pseudonana CCMP1335]	-	-	-	-	GO:0016020//membrane	-	-
gene_2751	420.667	2063	26.2467	117.393	2.16114	1.80251e-13	2.54879e-12	yes	ATJ2	DnaJ protein [Thalassiosira pseudonana CCMP1335]	Genetic Information Processing	Folding, sorting and degradation	ko04141//Protein processing in endoplasmic reticulum	K09503	-	GO:0005515//protein binding;GO:0005488//binding	-
gene_276	2710	1015.67	69.1333	23.9933	-1.52675	1.58424e-10	1.53691e-09	yes	-	predicted protein [Thalassiosira pseudonana CCMP1335]	-	-	-	-	-	-	-
gene_2762	25	9.66667	4.28667	1.55	-1.46759	0.00226617	0.00611978	yes	NUDT23	pyrophosphatase, MutT/nudix family protein [Galdieria sulphuraria]	Metabolism	Global and Overview;Nucleotide metabolism;Metabolism of cofactors and vitamins	ko01100//Metabolic pathways;ko00230//Purine metabolism;ko00740//Riboflavin metabolism	K18453	-	-	-
gene_2767	282.333	611.667	12.5167	25.04	1.00038	0.000249848	0.000845278	yes	-	predicted protein [Thalassiosira pseudonana CCMP1335]	-	-	-	-	-	-	-
gene_2771	156.667	382.667	8.00667	17.7767	1.15071	1.21487e-05	5.4985e-05	yes	At5g05200	ABC1-domain-containing protein [Fragilariopsis cylindrus CCMP1102]	-	-	-	-	GO:0044424//intracellular part;GO:0043227//membrane-bounded organelle;GO:0009536//plastid;GO:0043229//intracellular organelle;GO:0005737//cytoplasm;GO:0044444//cytoplasmic part;GO:0005623//cell;GO:0044464//cell part;GO:0005622//intracellular;GO:0043226//organelle;GO:0043231//intracellular membrane-bounded organelle	GO:0003824//catalytic activity;GO:0016740//transferase activity	GO:0009987//cellular process;GO:0008152//metabolic process;GO:0044237//cellular metabolic process
gene_2772	856	2200.33	36.3633	88.38	1.28124	1.39154e-05	6.2149e-05	yes	-	cyclic nucleotide-binding domain protein, partial [Nannochloropsis gaditana CCMP526]	-	-	-	-	-	-	-
gene_2777	137	66.3333	18.37	8.04333	-1.19149	4.77095e-05	0.000189979	yes	cya	guanylate or adenylate cyclase [Thalassiosira pseudonana CCMP1335]	Metabolism	Nucleotide metabolism	ko00230//Purine metabolism	K12319	-	-	-
gene_2783	5888.01	16348.2	333.71	795.21	1.25274	2.51867e-05	0.000106048	yes	SAHH	adenosylhomocysteinase [Phaeodactylum tricornutum CCAP 1055/1]	Metabolism	Global and Overview;Amino acid metabolism	ko01100//Metabolic pathways;ko00270//Cysteine and methionine metabolism	K01251	-	GO:0003824//catalytic activity	GO:0008152//metabolic process;GO:0044237//cellular metabolic process;GO:0009987//cellular process
gene_2785	166.333	387	24.8967	51.19	1.03991	7.81917e-05	0.00029598	yes	-	predicted protein [Thalassiosira pseudonana CCMP1335]	-	-	-	-	-	-	-
gene_2787	3.66667	17.3333	0.52	2.25333	2.11548	0.00038868	0.0012569	yes	-	predicted protein [Thalassiosira pseudonana CCMP1335]	-	-	-	-	-	-	-
gene_2793	26.3333	12.3333	2.83667	1.23667	-1.19774	0.0164428	0.0350503	yes	HT1	Protein kinase superfamily protein,HT1 [Klebsormidium flaccidum]	-	-	-	-	-	GO:0004672//protein kinase activity;GO:0016740//transferase activity;GO:0016301//kinase activity;GO:0016773//phosphotransferase activity, alcohol group as acceptor;GO:0003824//catalytic activity;GO:0016772//transferase activity, transferring phosphorus-containing groups	GO:0009987//cellular process;GO:0044237//cellular metabolic process;GO:0008152//metabolic process
gene_2796	327.333	1059.33	22.85	66.4333	1.53971	2.57894e-07	1.56369e-06	yes	-	beta-ig-h3 fasciclin [Chrysochromulina sp. CCMP291]	-	-	-	-	-	-	-
gene_2797	45.2133	23.42	2.81	1.36333	-1.04343	0.00703129	0.0167284	yes	Ot01g06320	Cryptochrome/Photolyase family 3 [Thalassiosira pseudonana CCMP1335]	-	-	-	-	GO:0044464//cell part;GO:0005623//cell;GO:0043231//intracellular membrane-bounded organelle;GO:0005737//cytoplasm;GO:0043226//organelle;GO:0043229//intracellular organelle;GO:0005622//intracellular;GO:0044424//intracellular part;GO:0044444//cytoplasmic part;GO:0043227//membrane-bounded organelle	-	GO:0009987//cellular process
gene_2803	372.333	1800.67	20.8167	91.9533	2.14316	8.93085e-19	2.19848e-17	yes	-	glutathione synthetase ATP-binding domain-like protein [Fragilariopsis cylindrus CCMP1102]	-	-	-	-	-	-	-
gene_2807	230.667	935	44.4733	170.22	1.93639	5.78801e-12	6.77587e-11	yes	Slc44a2	choline transporter-like protein 5 isoform 1 [Chrysochromulina sp. CCMP291]	-	-	-	-	-	-	-
gene_2811	205	575.333	13.08	33.8067	1.36995	2.76314e-07	1.67096e-06	yes	-	predicted protein [Thalassiosira pseudonana CCMP1335]	-	-	-	-	-	-	-
gene_2812	124.667	2234.33	3.98333	65.32	4.03548	3.42005e-50	4.22762e-48	yes	-	predicted protein [Thalassiosira pseudonana CCMP1335]	-	-	-	-	-	-	-
gene_2813	226	645.333	16.0333	42.4933	1.40616	3.92301e-08	2.68606e-07	yes	-	predicted protein [Thalassiosira pseudonana CCMP1335]	-	-	-	-	-	-	-
gene_2815	96	373	12.0833	44.19	1.8707	3.28919e-10	3.0692e-09	yes	ero-1	Flavocytochrome c [Fragilariopsis cylindrus CCMP1102]	-	-	-	-	-	-	-
gene_2818	1302	2815	66.78	133.563	1.00004	3.34123e-05	0.000137427	yes	bpnt1	inositol monophosphatase [Micromonas commoda]	Metabolism	Global and Overview;Energy metabolism	ko01100//Metabolic pathways;ko01130//Biosynthesis of antibiotics;ko01120//Microbial metabolism in diverse environments;ko00920//Sulfur metabolism	K01082	-	-	-
gene_2819	23	6.66667	2.47	0.546667	-2.17578	0.00884811	0.02052	yes	APX7	ascorbate peroxidase [Thalassiosira pseudonana CCMP1335]	Metabolism	Carbohydrate metabolism;Metabolism of other amino acids	ko00480//Glutathione metabolism;ko00053//Ascorbate and aldarate metabolism	K00434	-	GO:0097159//organic cyclic compound binding;GO:0005488//binding;GO:0046906//tetrapyrrole binding;GO:1901363//heterocyclic compound binding	GO:0044710//single-organism metabolic process;GO:0008152//metabolic process;GO:0044699//single-organism process;GO:0050896//response to stimulus;GO:0006950//response to stress
gene_2821	191.333	485.333	14.7633	34.4233	1.22137	3.74781e-05	0.000152621	yes	-	predicted protein [Thalassiosira pseudonana CCMP1335]	-	-	-	-	-	-	-
gene_2828	2246.67	1002.33	73.32	30.4067	-1.26982	1.42892e-07	8.96172e-07	yes	RH42	DEAD-domain-containing protein [Fragilariopsis cylindrus CCMP1102]	Genetic Information Processing	Transcription	ko03040//Spliceosome	K12811	-	GO:0001883//purine nucleoside binding;GO:0097367//carbohydrate derivative binding;GO:1901363//heterocyclic compound binding;GO:0032550//purine ribonucleoside binding;GO:0017111//nucleoside-triphosphatase activity;GO:0032549//ribonucleoside binding;GO:0005488//binding;GO:0016462//pyrophosphatase activity;GO:0003824//catalytic activity;GO:0001882//nucleoside binding;GO:0036094//small molecule bindi…	-
gene_2833	461.333	1983.67	6.66667	26.9	2.01257	1.0025e-13	1.45698e-12	yes	-	predicted protein [Thalassiosira pseudonana CCMP1335]	-	-	-	-	-	-	-
gene_2836	49	21	7.33	3.07333	-1.25401	0.0232223	0.0471084	yes	-	alpha/beta knot [Fragilariopsis cylindrus CCMP1102]	-	-	-	-	-	GO:0003824//catalytic activity;GO:0016740//transferase activity;GO:0016741//transferase activity, transferring one-carbon groups	GO:0008152//metabolic process
gene_2837	925.333	2244.33	104.48	227.143	1.12038	0.000308113	0.00101959	yes	gcvH	glycine decarboxylase h-protein [Thalassiosira pseudonana CCMP1335]	Metabolism	Amino acid metabolism;Carbohydrate metabolism;Global and Overview	ko01100//Metabolic pathways;ko01110//Biosynthesis of secondary metabolites;ko01130//Biosynthesis of antibiotics;ko00260//Glycine, serine and threonine metabolism;ko00630//Glyoxylate and dicarboxylate metabolism	K02437	GO:0005737//cytoplasm;GO:0044464//cell part;GO:0044444//cytoplasmic part;GO:0005622//intracellular;GO:0044424//intracellular part;GO:0005623//cell	-	GO:1901565//organonitrogen compound catabolic process;GO:0009746//response to hexose;GO:0046395//carboxylic acid catabolic process;GO:1901564//organonitrogen compound metabolic process;GO:0009056//catabolic process;GO:0044710//single-organism metabolic process;GO:0016054//organic acid catabolic process;GO:0044763//single-organism cellular process;GO:0006546//glycine catabolic process;GO:0006544//…
gene_2840	1629	572.667	42.29	13.5333	-1.6438	1.28853e-11	1.43955e-10	yes	-	predicted protein [Thalassiosira pseudonana CCMP1335]	-	-	-	-	-	-	-
gene_2845	467	1042	32.0667	64.7933	1.01477	1.09244e-05	4.98361e-05	yes	-	predicted protein [Thalassiosira pseudonana CCMP1335]	-	-	-	-	-	-	-
gene_2846	308.333	148.333	32.0033	14.0967	-1.18287	1.67193e-05	7.34729e-05	yes	PRORP2	Proteinaceous RNase P 1, chloroplastic/mitochondrial [Dichanthelium oligosanthes]	Genetic Information Processing	Translation	ko03013//RNA transport	K18213	-	-	-
gene_2847	22.6667	68	6.83333	17.09	1.32249	0.00552725	0.0134755	yes	-	chitinase glycoside hydrolase family 18, ribosome-binding factor [Phaeodactylum tricornutum CCAP 1055/1]	-	-	-	-	-	GO:0003824//catalytic activity	GO:0044237//cellular metabolic process;GO:0090304//nucleic acid metabolic process;GO:0008152//metabolic process;GO:0044260//cellular macromolecule metabolic process;GO:0016070//RNA metabolic process;GO:0046483//heterocycle metabolic process;GO:0006807//nitrogen compound metabolic process;GO:0034660//ncRNA metabolic process;GO:0006725//cellular aromatic compound metabolic process;GO:0044238//prima…
gene_2849	147	503.667	11.7233	34	1.53615	0.000273428	0.00091669	yes	ychF	GTP binding protein [Thalassiosira pseudonana CCMP1335]	-	-	-	-	GO:0043227//membrane-bounded organelle;GO:0043229//intracellular organelle;GO:0044464//cell part;GO:0044424//intracellular part;GO:0043226//organelle;GO:0044444//cytoplasmic part;GO:0005737//cytoplasm;GO:0009536//plastid;GO:0043231//intracellular membrane-bounded organelle;GO:0005623//cell;GO:0005622//intracellular	GO:0017111//nucleoside-triphosphatase activity;GO:0016462//pyrophosphatase activity;GO:0003824//catalytic activity;GO:0016818//hydrolase activity, acting on acid anhydrides, in phosphorus-containing anhydrides;GO:0001883//purine nucleoside binding;GO:0043021//ribonucleoprotein complex binding;GO:0016817//hydrolase activity, acting on acid anhydrides;GO:0036094//small molecule binding;GO:0032549//…	GO:0008152//metabolic process
gene_285	517.667	1138	40.7333	84.99	1.06108	0.00110801	0.00322472	yes	RBM7	PREDICTED: flowering time control protein FPA [Fragaria vesca subsp. vesca] [Fragaria vesca]	-	-	-	-	-	-	-
gene_2852	32095	13998.3	2910.73	1145.74	-1.3451	0.000149967	0.00053392	yes	rpl102	60S ribosomal protein L10A [Thalassiosira pseudonana CCMP1335]	Genetic Information Processing	Translation	ko03010//Ribosome	K02865	GO:0043228//non-membrane-bounded organelle;GO:0044391//ribosomal subunit;GO:0044464//cell part;GO:0043232//intracellular non-membrane-bounded organelle;GO:0005737//cytoplasm;GO:0044444//cytoplasmic part;GO:0043226//organelle;GO:0005840//ribosome;GO:1990904//ribonucleoprotein complex;GO:0044424//intracellular part;GO:0030529//intracellular ribonucleoprotein complex;GO:0005622//intracellular;GO:004…	GO:0005198//structural molecule activity	GO:0010467//gene expression;GO:0008152//metabolic process;GO:0043170//macromolecule metabolic process;GO:0071704//organic substance metabolic process
gene_2853	874.333	236	31.4067	8.07	-1.96043	6.89494e-11	7.06455e-10	yes	ARC5	ARC5, dynamin-related protein involved in plastid division [Ectocarpus siliculosus]	-	-	-	-	GO:0009526//plastid envelope;GO:0044444//cytoplasmic part;GO:0043227//membrane-bounded organelle;GO:0042170//plastid membrane;GO:0009536//plastid;GO:0005623//cell;GO:0019867//outer membrane;GO:0044424//intracellular part;GO:0005737//cytoplasm;GO:0005622//intracellular;GO:0044464//cell part;GO:0044422//organelle part;GO:0042579//microbody;GO:0009527//plastid outer membrane;GO:0016020//membrane;GO:…	GO:0005515//protein binding;GO:0005488//binding	GO:0007031//peroxisome organization;GO:0009658//chloroplast organization;GO:0071840//cellular component organization or biogenesis;GO:0016043//cellular component organization;GO:0048511//rhythmic process;GO:0009657//plastid organization;GO:0009987//cellular process;GO:0006996//organelle organization
gene_2854	4466.67	1069.67	100.8	22.2667	-2.17854	7.6579e-18	1.7228e-16	yes	-	predicted protein [Thalassiosira pseudonana CCMP1335]	-	-	-	-	-	-	-
gene_2855	216	601.333	8.71667	22.56	1.37192	6.24459e-08	4.12811e-07	yes	DSK1	diatom spindle kinesin 1 [Cylindrotheca fusiformis]	-	-	-	-	-	-	-
gene_2860	301.667	794.333	29.1	70.05	1.26737	1.35643e-07	8.52569e-07	yes	PUB34	PREDICTED: U-box domain-containing protein 44-like [Capsicum annuum]	-	-	-	-	-	-	-
gene_2868	1764.33	5633.67	41.4433	123.627	1.57678	6.82239e-10	6.07986e-09	yes	-	predicted protein [Thalassiosira pseudonana CCMP1335]	-	-	-	-	-	-	-
gene_2873	311.667	136.333	13.0067	5.41333	-1.26466	0.016857	0.0358138	yes	-	predicted protein [Thalassiosira pseudonana CCMP1335]	-	-	-	-	-	-	-
gene_2877	1759	566.333	116.073	34.6733	-1.74314	2.30871e-12	2.86619e-11	yes	-	predicted protein [Thalassiosira pseudonana CCMP1335]	-	-	-	-	-	-	-
gene_2878	2311.33	5411	163.73	342.943	1.06665	1.01458e-05	4.65797e-05	yes	RPN8B	26S proteasome regulatory subunit 8 [Thalassiosira pseudonana CCMP1335]	Genetic Information Processing	Folding, sorting and degradation	ko03050//Proteasome	K03038	-	-	-
gene_2879	48	717.333	3.38333	47.28	3.80471	3.74401e-22	1.21242e-20	yes	sigA	Sigma2 domain of RNA polymerase sigma factor [Fragilariopsis cylindrus CCMP1102]	-	-	-	-	-	-	GO:0044238//primary metabolic process;GO:1901360//organic cyclic compound metabolic process;GO:0006807//nitrogen compound metabolic process;GO:1901576//organic substance biosynthetic process;GO:0010467//gene expression;GO:0043170//macromolecule metabolic process;GO:0008152//metabolic process;GO:0090304//nucleic acid metabolic process;GO:0034641//cellular nitrogen compound metabolic process;GO:000…
gene_2884	12.6667	43.6667	2.05333	6.19667	1.59352	0.000149638	0.000532912	yes	cap	C-terminal domain of adenylylcyclase associated protein [Fragilariopsis cylindrus CCMP1102]	-	-	-	-	-	-	-
gene_2896	1058	3094.67	68.4833	185.633	1.43863	3.66521e-09	2.95479e-08	yes	-	PREDICTED: beclin-1-like protein [Elaeis guineensis]	Cellular Processes	Transport and catabolism	ko04140//Regulation of autophagy	K08334	-	-	-
gene_2900	319.667	126.333	16.4533	6.15667	-1.41816	1.03983e-06	5.74705e-06	yes	APC8	TPR-like protein, partial [Fragilariopsis cylindrus CCMP1102]	Genetic Information Processing	Folding, sorting and degradation	ko04120//Ubiquitin mediated proteolysis	K03355	-	-	-
gene_2902	341	1336	13.03	47.6467	1.87054	7.44233e-12	8.6334e-11	yes	Hcf	PREDICTED: rho GTPase-activating protein gacHH-like isoform X1 [Vigna radiata var. radiata] [Vigna radiata]	-	-	-	-	-	-	-
gene_2906	116.667	269.667	5.42	11.48	1.08276	0.00010107	0.000373847	yes	POLD2	DNA_pol_E_B-domain-containing protein, partial [Fragilariopsis cylindrus CCMP1102]	Genetic Information Processing;Metabolism	Nucleotide metabolism;Global and Overview;Replication and repair	ko01100//Metabolic pathways;ko00230//Purine metabolism;ko00240//Pyrimidine metabolism;ko03420//Nucleotide excision repair;ko03030//DNA replication;ko03410//Base excision repair;ko03430//Mismatch repair;ko03440//Homologous recombination	K02328	-	-	-
gene_2911	32	341.667	0.763333	7.66	3.32696	2.55088e-23	8.99536e-22	yes	-	predicted protein [Thalassiosira pseudonana CCMP1335]	-	-	-	-	-	-	-
gene_2914	1019.33	442	29.8133	11.9633	-1.31734	9.03107e-08	5.8261e-07	yes	Tmf1	Golgin candidate 5 isoform 1 [Theobroma cacao]	-	-	-	-	-	-	-
gene_2916	308.333	817.667	23.54	57.77	1.29521	2.04635e-07	1.26003e-06	yes	-	predicted protein [Thalassiosira pseudonana CCMP1335]	-	-	-	-	-	-	-
gene_2920	67.3333	185.333	14.9467	37.3467	1.32116	1.23443e-05	5.57713e-05	yes	CaO19.11723	Phospholipase/carboxylesterase [Fragilariopsis cylindrus CCMP1102]	Metabolism	Lipid metabolism	ko00564//Glycerophospholipid metabolism	K06130	-	-	-
gene_2921	162.333	642.333	24.82	84.6833	1.77057	4.2708e-08	2.90515e-07	yes	-	predicted protein [Thalassiosira pseudonana CCMP1335]	-	-	-	-	-	-	-
gene_2922	37	223	4.36	24.0233	2.46204	5.02317e-16	9.42028e-15	yes	DEHA2D06534g	Phospholipase/carboxylesterase [Fragilariopsis cylindrus CCMP1102]	Metabolism	Lipid metabolism	ko00564//Glycerophospholipid metabolism	K06130	-	-	-
gene_2925	2413	839.667	446.127	139.933	-1.67271	1.07489e-11	1.21743e-10	yes	-	predicted protein [Thalassiosira pseudonana CCMP1335]	-	-	-	-	-	-	-
gene_2926	16.3333	5.66667	1.85333	0.593333	-1.64321	0.00202203	0.00552017	yes	APX3	peroxisomal ascorbate peroxidase [Thalassiosira pseudonana CCMP1335]	Metabolism	Carbohydrate metabolism;Metabolism of other amino acids	ko00480//Glutathione metabolism;ko00053//Ascorbate and aldarate metabolism	K00434	-	-	-
gene_2932	21	76	2.28	7.73333	1.76206	1.32399e-05	5.95253e-05	yes	-	predicted protein [Thalassiosira pseudonana CCMP1335]	-	-	-	-	-	-	-
gene_2942	2092.67	911.667	58.9933	24.17	-1.28733	8.76868e-06	4.07292e-05	yes	hdaC	histone deacetylase [Thalassiosira pseudonana CCMP1335]	-	-	-	-	-	-	-
gene_2943	117.333	388.333	11.9367	35.79	1.58416	3.59882e-09	2.9033e-08	yes	-	PREDICTED: protein GUCD1-like isoform X2 [Tarenaya hassleriana]	-	-	-	-	-	-	-
gene_2947	130.667	51	5.84667	2.14	-1.45	1.53697e-05	6.80099e-05	yes	Dpp8	dipeptidyl peptidase [Klebsormidium flaccidum]	-	-	-	-	-	-	-
gene_2949	1233	603	149.763	67.3667	-1.15258	4.45701e-06	2.20168e-05	yes	tom70	tom70-like protein [Thalassiosira pseudonana CCMP1335]	Metabolism	Glycan biosynthesis and metabolism	ko00514//Other types of O-glycan biosynthesis	K09667	-	-	-
gene_2951	60.6667	146	4.10333	9.12333	1.15276	0.000105996	0.000390179	yes	-	predicted protein [Thalassiosira pseudonana CCMP1335]	-	-	-	-	-	-	-
gene_296	74.3333	38.3333	16.9567	7.91667	-1.09889	0.000938664	0.00277685	yes	-	hypothetical protein THAPSDRAFT_32261 [Thalassiosira pseudonana CCMP1335]	-	-	-	-	-	-	-
gene_2967	400	1033.33	69.2667	158.11	1.1907	1.35034e-06	7.3641e-06	yes	-	predicted protein [Thalassiosira pseudonana CCMP1335]	-	-	-	-	-	-	-
gene_2968	91	38.3333	11.5633	4.35	-1.41047	0.000311964	0.00102996	yes	FCPA	chlorophyll a/b-binding protein [Fragilariopsis cylindrus CCMP1102]	Metabolism	Energy metabolism	ko00196//Photosynthesis - antenna proteins	K08910	-	-	-
gene_2969	193.333	654.667	36.6667	111.33	1.6023	4.42336e-10	4.03579e-09	yes	-	predicted protein [Thalassiosira pseudonana CCMP1335]	-	-	-	-	-	-	-
gene_2977	1039	3386	72.5033	216.953	1.58127	1.65505e-08	1.21265e-07	yes	-	hypothetical protein THAPSDRAFT_269066 [Thalassiosira pseudonana CCMP1335]	-	-	-	-	-	-	-
gene_298	2291.67	910.627	59.9067	22.0833	-1.43976	2.32303e-09	1.9282e-08	yes	-	serine/threonine protein kinase with two-component sensor domain [Klebsormidium flaccidum]	-	-	-	-	-	-	-
gene_2980	66	186.667	5.30667	13.3567	1.33168	2.05713e-05	8.85721e-05	yes	pdhA	pyruvate dehydrogenase E1 component beta [Fragilariopsis cylindrus CCMP1102]	Metabolism	Carbohydrate metabolism;Global and Overview	ko01100//Metabolic pathways;ko01110//Biosynthesis of secondary metabolites;ko01130//Biosynthesis of antibiotics;ko01120//Microbial metabolism in diverse environments;ko01200//Carbon metabolism;ko00010//Glycolysis / Gluconeogenesis;ko00620//Pyruvate metabolism;ko00020//Citrate cycle (TCA cycle)	K00161	GO:0044446//intracellular organelle part;GO:0044422//organelle part;GO:0043231//intracellular membrane-bounded organelle;GO:0044464//cell part;GO:0005623//cell;GO:0009536//plastid;GO:0044424//intracellular part;GO:0005622//intracellular;GO:0043229//intracellular organelle;GO:0044435//plastid part;GO:0043226//organelle;GO:0044444//cytoplasmic part;GO:0043227//membrane-bounded organelle;GO:0005737/…	GO:0016491//oxidoreductase activity;GO:0016903//oxidoreductase activity, acting on the aldehyde or oxo group of donors;GO:0003824//catalytic activity	GO:0044710//single-organism metabolic process;GO:0008152//metabolic process;GO:0044699//single-organism process
gene_2981	181	1178.33	24.5933	139.007	2.49881	2.58554e-13	3.58545e-12	yes	At4g13590	UPF0016-domain-containing protein [Fragilariopsis cylindrus CCMP1102]	-	-	-	-	-	-	-
gene_2986	735	379.667	29.85	14.2567	-1.06609	2.75463e-05	0.000115174	yes	sas6	centriole protein [Chlamydomonas reinhardtii]	-	-	-	-	-	-	-
gene_2993	2437.33	1137.33	75.27	32.58	-1.20809	8.88276e-07	4.98128e-06	yes	USP5	ubiquitin specific protease [Thalassiosira pseudonana CCMP1335]	-	-	-	-	-	GO:0016787//hydrolase activity;GO:0003824//catalytic activity;GO:0008233//peptidase activity	GO:0006508//proteolysis;GO:0071704//organic substance metabolic process;GO:0019538//protein metabolic process;GO:0009987//cellular process;GO:0008152//metabolic process;GO:0044238//primary metabolic process;GO:0043170//macromolecule metabolic process
gene_2996	3	9.66667	0.746667	2.22667	1.57635	0.0157863	0.0338858	yes	dnaJ	heat shock protein [Thalassiosira pseudonana CCMP1335]	-	-	-	-	-	-	-
gene_300	13565.7	1764	292.617	35.7467	-3.03313	1.51554e-27	7.19942e-26	yes	-	outer membrane adhesin like proteiin [Monoraphidium neglectum]	-	-	-	-	-	-	-
gene_3006	0.333333	7.66667	0.0233333	0.526667	4.49643	9.49934e-05	0.000353184	yes	-	predicted protein [Thalassiosira pseudonana CCMP1335]	-	-	-	-	-	-	-
gene_3007	194.333	70.6667	8.80667	2.99	-1.55845	4.47083e-06	2.20587e-05	yes	-	predicted protein [Thalassiosira pseudonana CCMP1335]	-	-	-	-	-	-	-
gene_301	794.333	294	75.68	25.1167	-1.59127	3.32069e-11	3.54454e-10	yes	glk	glucokinase [Thalassiosira pseudonana CCMP1335]	Metabolism	Carbohydrate metabolism;Global and Overview	ko01100//Metabolic pathways;ko01110//Biosynthesis of secondary metabolites;ko01130//Biosynthesis of antibiotics;ko01120//Microbial metabolism in diverse environments;ko01200//Carbon metabolism;ko00010//Glycolysis / Gluconeogenesis;ko00520//Amino sugar and nucleotide sugar metabolism;ko00500//Starch and sucrose metabolism;ko00052//Galactose metabolism	K00845	-	GO:0016740//transferase activity;GO:0003824//catalytic activity	GO:0006793//phosphorus metabolic process;GO:0006796//phosphate-containing compound metabolic process;GO:0071704//organic substance metabolic process;GO:0008152//metabolic process;GO:0044710//single-organism metabolic process;GO:0044237//cellular metabolic process;GO:0044699//single-organism process;GO:0044763//single-organism cellular process;GO:0009987//cellular process
gene_3011	8	24.6667	2	5.33667	1.41594	0.00451	0.0112784	yes	-	predicted protein [Thalassiosira pseudonana CCMP1335]	-	-	-	-	-	-	-
gene_3012	220	87.3333	19.5267	7.17	-1.4454	1.44716e-06	7.84373e-06	yes	CBSCBSPB3	CBS-domain-containing protein, partial [Fragilariopsis cylindrus CCMP1102]	-	-	-	-	-	-	-
gene_3013	38.3333	17.3333	3.58	1.51667	-1.23906	0.0022819	0.00615503	yes	CBSCBSPB3	myosin 29 [Phaeodactylum tricornutum]	-	-	-	-	-	-	-
gene_3015	4230	688.667	224.06	32.81	-2.77168	6.1455e-25	2.44459e-23	yes	TLDC2	TLD-domain-containing protein [Fragilariopsis cylindrus CCMP1102]	-	-	-	-	-	-	-
gene_3016	296	915.667	26.71	75.0033	1.48957	1.29983e-10	1.27825e-09	yes	TMEM87A	transmembrane receptor [Fragilariopsis cylindrus CCMP1102]	-	-	-	-	-	-	-
gene_3019	1543	3652.33	52.6733	115.783	1.13628	2.29657e-06	1.19952e-05	yes	-	predicted protein [Thalassiosira pseudonana CCMP1335]	-	-	-	-	-	-	-
gene_3020	274.667	142.667	7.67	3.69667	-1.053	0.000387895	0.00125471	yes	IKI3	IKI3,-like protein to yeast IKI3 [Thalassiosira pseudonana CCMP1335]	-	-	-	-	-	-	GO:0050789//regulation of biological process;GO:0009725//response to hormone;GO:0009719//response to endogenous stimulus;GO:0044238//primary metabolic process;GO:0065007//biological regulation;GO:0050794//regulation of cellular process;GO:0050896//response to stimulus;GO:0010033//response to organic substance;GO:0042221//response to chemical;GO:0071704//organic substance metabolic process;GO:0044…
gene_3021	48.6667	131.667	2.86333	7.20333	1.33097	5.04262e-05	0.00019969	yes	-	predicted protein [Thalassiosira pseudonana CCMP1335]	-	-	-	-	-	-	-
gene_3022	156.667	840.333	4.18333	20.59	2.29922	2.01697e-18	4.8206e-17	yes	POLD1	DNA polymerase [Thalassiosira pseudonana CCMP1335]	Metabolism;Genetic Information Processing	Replication and repair;Global and Overview;Nucleotide metabolism	ko01100//Metabolic pathways;ko00230//Purine metabolism;ko00240//Pyrimidine metabolism;ko03420//Nucleotide excision repair;ko03030//DNA replication;ko03410//Base excision repair;ko03430//Mismatch repair;ko03440//Homologous recombination	K02327	-	GO:0034061//DNA polymerase activity;GO:0016779//nucleotidyltransferase activity;GO:0003824//catalytic activity;GO:1901363//heterocyclic compound binding;GO:0003676//nucleic acid binding;GO:0005488//binding;GO:0016740//transferase activity;GO:0097159//organic cyclic compound binding;GO:0016772//transferase activity, transferring phosphorus-containing groups	GO:0009987//cellular process;GO:0044237//cellular metabolic process;GO:0043170//macromolecule metabolic process;GO:0034641//cellular nitrogen compound metabolic process;GO:0046483//heterocycle metabolic process;GO:0044260//cellular macromolecule metabolic process;GO:0008152//metabolic process;GO:0006725//cellular aromatic compound metabolic process;GO:0006139//nucleobase-containing compound metab…
gene_3026	596.667	1725.67	22.33	59.61	1.41657	1.99025e-09	1.67129e-08	yes	-	predicted protein [Thalassiosira pseudonana CCMP1335]	-	-	-	-	-	-	-
gene_303	38.3333	5	5.74667	0.62	-3.21239	1.48348e-06	8.01413e-06	yes	LHC	fucoxanthin chlorophyll a/c protein [Thalassiosira pseudonana CCMP1335]	Metabolism	Energy metabolism	ko00196//Photosynthesis - antenna proteins	K08907	GO:0009579//thylakoid;GO:0005623//cell;GO:0044424//intracellular part;GO:0044464//cell part;GO:0016020//membrane;GO:0044425//membrane part;GO:0005622//intracellular	-	GO:0009987//cellular process;GO:0008152//metabolic process;GO:0044237//cellular metabolic process
gene_3032	15.6667	7.33333	2.17	0.903333	-1.26436	0.0165591	0.0352787	yes	-	Nucleotidylyl transferase [Fragilariopsis cylindrus CCMP1102]	-	-	-	-	-	-	-
gene_3034	51	490.667	5.98667	49.8767	3.05854	1.35594e-12	1.73391e-11	yes	CCA_00169	Transcriptional regulator TACO1-like protein [Nannochloropsis gaditana]	-	-	-	-	-	-	-
gene_3035	1361	271.667	93.67	17.7667	-2.39841	6.21799e-15	1.02557e-13	yes	-	predicted protein [Thalassiosira pseudonana CCMP1335]	-	-	-	-	-	-	-
gene_3036	57.6667	168.667	4.99	13.8067	1.46825	1.35025e-05	6.05637e-05	yes	-	predicted protein [Thalassiosira pseudonana CCMP1335]	-	-	-	-	-	-	-
gene_3037	998.667	497	35.3267	16.05	-1.13818	1.75812e-06	9.36577e-06	yes	P5CS	gamma-glutamyl phosphate reductase [Thalassiosira pseudonana CCMP1335]	Metabolism	Global and Overview;Amino acid metabolism	ko01100//Metabolic pathways;ko01110//Biosynthesis of secondary metabolites;ko01230//Biosynthesis of amino acids;ko00330//Arginine and proline metabolism	K12657	-	GO:0003824//catalytic activity;GO:0016491//oxidoreductase activity;GO:0016740//transferase activity;GO:0016903//oxidoreductase activity, acting on the aldehyde or oxo group of donors;GO:0016620//oxidoreductase activity, acting on the aldehyde or oxo group of donors, NAD or NADP as acceptor	GO:0009987//cellular process;GO:0008152//metabolic process;GO:0044699//single-organism process;GO:0044237//cellular metabolic process;GO:0044710//single-organism metabolic process
gene_304	292.333	46.6667	46.5633	6.10667	-2.93074	8.67293e-10	7.64601e-09	yes	LHC	fucoxanthin chlorophyll a/c light-harvesting protein [Thalassiosira pseudonana CCMP1335]	Metabolism	Energy metabolism	ko00196//Photosynthesis - antenna proteins	K08907	GO:0044436//thylakoid part;GO:0043234//protein complex;GO:0032991//macromolecular complex;GO:0044425//membrane part;GO:0009521//photosystem;GO:0005622//intracellular;GO:0044464//cell part;GO:0005623//cell;GO:0009579//thylakoid;GO:0044424//intracellular part;GO:0034357//photosynthetic membrane;GO:0016020//membrane;GO:0098796//membrane protein complex;GO:0031224//intrinsic component of membrane	GO:0046906//tetrapyrrole binding;GO:0005488//binding;GO:1901363//heterocyclic compound binding;GO:0097159//organic cyclic compound binding	GO:0044260//cellular macromolecule metabolic process;GO:0044238//primary metabolic process;GO:0044267//cellular protein metabolic process;GO:0008152//metabolic process;GO:0006091//generation of precursor metabolites and energy;GO:0036211//protein modification process;GO:0043170//macromolecule metabolic process;GO:0071704//organic substance metabolic process;GO:0044237//cellular metabolic process;…
gene_3040	203.667	609.333	32.7033	86.7567	1.40754	2.29204e-08	1.63864e-07	yes	-	Flavodoxin, partial [Fragilariopsis cylindrus CCMP1102]	-	-	-	-	-	-	-
gene_3041	378.333	839.333	29.4567	60.9633	1.04935	2.40214e-05	0.000101488	yes	-	amidohydrolase 2 [Fragilariopsis cylindrus CCMP1102]	-	-	-	-	-	-	-
gene_3043	158	1127	16.4933	104.693	2.66621	1.07907e-23	3.96325e-22	yes	-	cyclin-like protein, partial [Fragilariopsis cylindrus CCMP1102]	Environmental Information Processing	Signal transduction	ko04075//Plant hormone signal transduction	K14505	-	-	-
gene_3047	2228	5458	129.293	287.073	1.15077	7.37098e-07	4.17628e-06	yes	-	predicted protein [Thalassiosira pseudonana CCMP1335]	-	-	-	-	-	-	-
gene_3051	351.667	835	29.3767	65.8733	1.16502	0.000506142	0.0015833	yes	-	methyl transferase-like protein [Thalassiosira pseudonana CCMP1335]	Metabolism	Global and Overview;Metabolism of cofactors and vitamins	ko01100//Metabolic pathways;ko01110//Biosynthesis of secondary metabolites;ko00130//Ubiquinone and other terpenoid-quinone biosynthesis	K05928	-	GO:0016740//transferase activity;GO:0003824//catalytic activity	-
gene_3056	3	12	0.316667	1.28	2.01511	0.00876387	0.0203575	yes	-	predicted protein [Thalassiosira pseudonana CCMP1335]	-	-	-	-	-	-	-
gene_3057	230.333	722	12.5767	37.53	1.57729	8.08929e-08	5.248e-07	yes	CEM1	probable beta-ketoacyl-acyl carrier protein synthase [Thalassiosira pseudonana CCMP1335]	Metabolism	Metabolism of cofactors and vitamins;Global and Overview;Lipid metabolism	ko01100//Metabolic pathways;ko01212//Fatty acid metabolism;ko00061//Fatty acid biosynthesis;ko00780//Biotin metabolism	K09458	-	-	-
gene_306	6	27.3333	0.883333	3.53333	2	4.16433e-05	0.000168094	yes	-	predicted protein [Thalassiosira pseudonana CCMP1335]	-	-	-	-	-	-	-
gene_3060	8.33333	34.3333	1.75667	6.93	1.98001	3.49913e-05	0.000143459	yes	MDP1	Mg-dependent phosphatase, partial [Guillardia theta]	-	-	-	-	-	-	-
gene_3067	158.333	75	5.85667	2.56	-1.19394	8.89614e-05	0.000332694	yes	-	predicted protein [Thalassiosira pseudonana CCMP1335]	-	-	-	-	-	-	-
gene_307	58.3333	14.3333	4.37333	1.04333	-2.06753	0.00216267	0.00587062	yes	-	predicted protein [Thalassiosira pseudonana CCMP1335]	-	-	-	-	-	-	-
gene_3071	401.667	935	17.2067	36.8767	1.09974	4.40948e-06	2.18122e-05	yes	-	S-adenosyl-L-methionine-dependent methyltransferase [Fragilariopsis cylindrus CCMP1102]	-	-	-	-	-	-	-
gene_3074	48.6667	123.333	3.48667	8.32333	1.25531	0.000361195	0.00117629	yes	ATG1	Pkinase-domain-containing protein, partial [Fragilariopsis cylindrus CCMP1102]	Cellular Processes	Transport and catabolism	ko04140//Regulation of autophagy	K08269	-	GO:0097159//organic cyclic compound binding;GO:0032550//purine ribonucleoside binding;GO:0097367//carbohydrate derivative binding;GO:0001882//nucleoside binding;GO:0036094//small molecule binding;GO:0003824//catalytic activity;GO:1901363//heterocyclic compound binding;GO:0016301//kinase activity;GO:0005488//binding;GO:0016740//transferase activity;GO:0032549//ribonucleoside binding;GO:0001883//pu…	GO:0050789//regulation of biological process;GO:0044260//cellular macromolecule metabolic process;GO:0010646//regulation of cell communication;GO:0043412//macromolecule modification;GO:0006464//cellular protein modification process;GO:0071704//organic substance metabolic process;GO:0050794//regulation of cellular process;GO:0019538//protein metabolic process;GO:0036211//protein modification proce…
gene_3079	2332.33	518	65.0467	13.4133	-2.27781	4.43949e-18	1.02689e-16	yes	SKIV2L2	helicase [Thalassiosira pseudonana CCMP1335]	Genetic Information Processing	Folding, sorting and degradation	ko03018//RNA degradation	K12598	-	GO:0005488//binding;GO:0097367//carbohydrate derivative binding;GO:0036094//small molecule binding;GO:0097159//organic cyclic compound binding;GO:0003824//catalytic activity;GO:0017111//nucleoside-triphosphatase activity;GO:0001883//purine nucleoside binding;GO:0016817//hydrolase activity, acting on acid anhydrides;GO:0016462//pyrophosphatase activity;GO:0016787//hydrolase activity;GO:0001882//nu…	-
gene_308	619.667	288.667	20.8733	9	-1.21366	1.24096e-06	6.79015e-06	yes	FLACCA	molybdenum cofactor sulfurase protein [Thalassiosira pseudonana CCMP1335]	-	-	-	-	-	-	-
gene_3081	114.667	271	11	23.9033	1.11971	4.3841e-05	0.000176346	yes	-	Beta-lactamase-like protein [Corchorus capsularis]	-	-	-	-	-	-	-
gene_3085	472.333	50.3333	51.5733	4.65	-3.47132	1.30647e-17	2.86626e-16	yes	-	predicted protein [Thalassiosira pseudonana CCMP1335]	-	-	-	-	-	-	-
gene_3090	1844.33	729.333	45.3	16.1533	-1.48768	3.33971e-10	3.10877e-09	yes	-	predicted protein [Thalassiosira pseudonana CCMP1335]	-	-	-	-	-	-	-
gene_3093	665.667	3342	47.1433	211.483	2.16542	6.64433e-19	1.65332e-17	yes	trc	kinase-like protein [Fragilariopsis cylindrus CCMP1102]	-	-	-	-	-	GO:0016740//transferase activity;GO:0016301//kinase activity;GO:0016773//phosphotransferase activity, alcohol group as acceptor;GO:0016772//transferase activity, transferring phosphorus-containing groups;GO:0003824//catalytic activity;GO:0004672//protein kinase activity	GO:0008152//metabolic process;GO:0009987//cellular process;GO:0044237//cellular metabolic process
gene_3097	522	1318	39.6633	88.8833	1.16411	2.1985e-06	1.15038e-05	yes	-	PREDICTED: calcium load-activated calcium channel [Nicotiana tomentosiformis]	-	-	-	-	-	-	-
gene_3099	301.667	82.6667	19.86	5.05333	-1.97456	3.19259e-09	2.60531e-08	yes	-	predicted protein [Thalassiosira pseudonana CCMP1335]	-	-	-	-	-	-	-
gene_310	15.6667	92.6667	0.92	4.81667	2.38833	4.60401e-06	2.2638e-05	yes	-	hypothetical protein THAPSDRAFT_21233 [Thalassiosira pseudonana CCMP1335]	-	-	-	-	-	-	-
gene_3102	1831.67	4511	90.37	202.283	1.16246	3.13438e-06	1.58945e-05	yes	-	oligoendopeptidase f [Chrysochromulina sp. CCMP291]	-	-	-	-	-	GO:0008233//peptidase activity;GO:0070011//peptidase activity, acting on L-amino acid peptides;GO:0003824//catalytic activity;GO:0043169//cation binding;GO:0005488//binding;GO:0043167//ion binding;GO:0016787//hydrolase activity	GO:0071704//organic substance metabolic process;GO:0043170//macromolecule metabolic process;GO:0008152//metabolic process;GO:0044238//primary metabolic process;GO:0019538//protein metabolic process
gene_3105	5229.67	161	139.217	4	-5.12119	1.44625e-62	2.81797e-60	yes	NLRC3	FBox-LRR protein [Galdieria sulphuraria]	-	-	-	-	-	-	-
gene_3107	42	119.667	10.0567	25.74	1.35586	2.99972e-05	0.000124494	yes	Gfer	Evr1_Alr-domain-containing protein [Fragilariopsis cylindrus CCMP1102]	Genetic Information Processing	Folding, sorting and degradation	ko03018//RNA degradation	K12604	-	-	-
gene_3109	141	569	15.9567	57.7933	1.85674	2.2998e-12	2.85821e-11	yes	-	predicted protein [Thalassiosira pseudonana CCMP1335]	-	-	-	-	-	-	-
gene_3110	13.3333	627.333	0.533333	23.1667	5.44087	4.80154e-61	8.76166e-59	yes	-	Solute carrier family 2, facilitated glucose transporter member 3 [Symbiodinium microadriaticum]	-	-	-	-	-	-	-
gene_3111	4666	11294.3	388.317	794.177	1.03223	0.00155662	0.00438064	yes	FBA1	cytosolic class II aldolase [Phaeodactylum tricornutum CCAP 1055/1]	Metabolism	Carbohydrate metabolism;Energy metabolism;Global and Overview	ko01100//Metabolic pathways;ko01110//Biosynthesis of secondary metabolites;ko01130//Biosynthesis of antibiotics;ko01120//Microbial metabolism in diverse environments;ko01230//Biosynthesis of amino acids;ko01200//Carbon metabolism;ko00010//Glycolysis / Gluconeogenesis;ko00710//Carbon fixation in photosynthetic organisms;ko00030//Pentose phosphate pathway;ko00051//Fructose and mannose metabolism	K01624	-	GO:0043167//ion binding;GO:0003824//catalytic activity;GO:0016829//lyase activity;GO:0043169//cation binding;GO:0046872//metal ion binding;GO:0005488//binding;GO:0016832//aldehyde-lyase activity;GO:0016830//carbon-carbon lyase activity;GO:0046914//transition metal ion binding	GO:0071704//organic substance metabolic process;GO:0044763//single-organism cellular process;GO:0044281//small molecule metabolic process;GO:0044699//single-organism process;GO:0044238//primary metabolic process;GO:0008152//metabolic process;GO:0009987//cellular process;GO:0019752//carboxylic acid metabolic process;GO:0006082//organic acid metabolic process;GO:0032787//monocarboxylic acid metabol…
gene_3116	0	5.33333	0.001	0.36	8.49185	0.00031421	0.00103649	yes	-	predicted protein [Thalassiosira pseudonana CCMP1335]	-	-	-	-	-	-	-
gene_3118	558.333	292.333	21.76	10.5433	-1.04535	1.72116e-05	7.53769e-05	yes	Ift81	intraflagellar transport protein 81-like protein [Chrysochromulina sp. CCMP291]	-	-	-	-	GO:0044464//cell part;GO:0005623//cell;GO:0043226//organelle;GO:0042995//cell projection	-	GO:0044763//single-organism cellular process;GO:0016043//cellular component organization;GO:0071840//cellular component organization or biogenesis;GO:0006996//organelle organization;GO:0030030//cell projection organization;GO:0009987//cellular process;GO:0044782//cilium organization;GO:1902589//single-organism organelle organization;GO:0044699//single-organism process
gene_3119	29.6667	105.333	2.74333	9.55	1.79957	3.16126e-05	0.000130679	yes	-	predicted protein [Thalassiosira pseudonana CCMP1335]	-	-	-	-	-	-	-
gene_312	68.6667	194	5.86	15.0167	1.35759	6.33682e-06	3.03155e-05	yes	-	Glutathione gamma-glutamylcysteinyltransferase [Symbiodinium microadriaticum]	-	-	-	-	-	-	-
gene_3124	1225.67	530.667	26.4467	10.76	-1.29741	4.83934e-07	2.81687e-06	yes	-	predicted protein [Thalassiosira pseudonana CCMP1335]	-	-	-	-	-	-	-
gene_3126	42.3333	110.333	5.28333	13.0233	1.30158	0.000211172	0.000725098	yes	FKBP5	FK506-binding protein 5 [Anthurium amnicola]	-	-	-	-	-	-	-
gene_3127	2708	1426.67	57.11	27.76	-1.04074	9.73661e-06	4.48625e-05	yes	CC2D2A	similar to RIKEN cDNA 5730509K17 gene [Ectocarpus siliculosus]	-	-	-	-	-	-	-
gene_3128	1099	2547.67	50.57	107.027	1.08162	3.51964e-06	1.77386e-05	yes	acu-9	probable malate synthase [Thalassiosira pseudonana CCMP1335]	Metabolism	Global and Overview;Carbohydrate metabolism	ko01100//Metabolic pathways;ko01110//Biosynthesis of secondary metabolites;ko01120//Microbial metabolism in diverse environments;ko01200//Carbon metabolism;ko00620//Pyruvate metabolism;ko00630//Glyoxylate and dicarboxylate metabolism	K01638	-	GO:0046912//transferase activity, transferring acyl groups, acyl groups converted into alkyl on transfer;GO:0016746//transferase activity, transferring acyl groups;GO:0016740//transferase activity;GO:0003824//catalytic activity	GO:0006082//organic acid metabolic process;GO:0005975//carbohydrate metabolic process;GO:0043436//oxoacid metabolic process;GO:0072350//tricarboxylic acid metabolic process;GO:0044238//primary metabolic process;GO:0044281//small molecule metabolic process;GO:0044699//single-organism process;GO:0019752//carboxylic acid metabolic process;GO:0006101//citrate metabolic process;GO:0044262//cellular ca…
gene_3130	379.667	879.667	51.8367	105.54	1.02575	7.74269e-05	0.000293375	yes	DER2.1	host Der [Nitzschia sp. IriIs04]	Genetic Information Processing	Folding, sorting and degradation	ko04141//Protein processing in endoplasmic reticulum	K13989	-	-	-
gene_3136	983.667	285.667	91.87	24.3733	-1.91429	2.3515e-15	4.02873e-14	yes	GA17800	zincin, partial [Fragilariopsis cylindrus CCMP1102]	-	-	-	-	-	-	-
gene_3138	375.333	139.667	15.59	5.41333	-1.52603	1.85439e-08	1.34329e-07	yes	AAE16	long-chain acyl-CoA synthetase 2 [Phaeodactylum tricornutum]	Cellular Processes;Metabolism	Lipid metabolism;Transport and catabolism;Global and Overview	ko01100//Metabolic pathways;ko04146//Peroxisome;ko01212//Fatty acid metabolism;ko00061//Fatty acid biosynthesis;ko00071//Fatty acid degradation	K01897	-	-	-
gene_314	130	457.667	18.1	57.4867	1.66724	1.78583e-08	1.30101e-07	yes	clpS	ATP-dependent clp protease adaptor protein containing protein [Chrysochromulina sp. CCMP291]	-	-	-	-	-	-	-
gene_3149	238.333	529	21.5	43.75	1.02495	3.41026e-05	0.000140066	yes	Slc38a1	amino acid/polyamine transporter [Thalassiosira pseudonana CCMP1335]	-	-	-	-	-	-	-
gene_315	92.3333	266.333	13.21	34.9367	1.40311	6.61102e-07	3.77735e-06	yes	-	fungal specific transcription [Chrysochromulina sp. CCMP291]	-	-	-	-	-	-	-
gene_3150	2922.67	1503.33	101.57	48.3067	-1.07218	5.91206e-06	2.84611e-05	yes	CRNKL1	cell cycle control protein cwf4 [Thalassiosira pseudonana CCMP1335]	Genetic Information Processing	Transcription	ko03040//Spliceosome	K12869	GO:0044424//intracellular part;GO:0043231//intracellular membrane-bounded organelle;GO:0044464//cell part;GO:0043227//membrane-bounded organelle;GO:0043229//intracellular organelle;GO:0005623//cell;GO:0005622//intracellular;GO:0043226//organelle	-	GO:0046483//heterocycle metabolic process;GO:0010467//gene expression;GO:0006725//cellular aromatic compound metabolic process;GO:0008152//metabolic process;GO:0044260//cellular macromolecule metabolic process;GO:0090304//nucleic acid metabolic process;GO:0071704//organic substance metabolic process;GO:0006396//RNA processing;GO:0006807//nitrogen compound metabolic process;GO:1901360//organic cyc…
gene_3152	1011.33	4153.67	65.5633	244.853	1.90096	2.93811e-15	4.98914e-14	yes	-	hypothetical protein THAPSDRAFT_269135 [Thalassiosira pseudonana CCMP1335]	-	-	-	-	-	-	-
gene_3157	4268	2136	92.4767	42.5233	-1.12083	2.9443e-05	0.000122548	yes	SDAD1	ARM repeat superfamily protein [Klebsormidium flaccidum]	-	-	-	-	-	-	GO:0071840//cellular component organization or biogenesis
gene_316	91.3333	390.333	8.65667	33.0667	1.93349	3.95511e-13	5.3872e-12	yes	KCR1	NAD(P)-binding protein [Fragilariopsis cylindrus CCMP1102]	-	-	-	-	-	GO:0003824//catalytic activity	GO:0008152//metabolic process;GO:0044699//single-organism process;GO:0044710//single-organism metabolic process
gene_3160	704.333	5596.67	34.54	247.803	2.84286	1.65765e-25	7.0579e-24	yes	-	predicted protein [Thalassiosira pseudonana CCMP1335]	-	-	-	-	-	-	-
gene_3163	153.333	360.333	37.3167	76.7167	1.03972	0.000162066	0.000571859	yes	-	predicted protein [Thalassiosira pseudonana CCMP1335]	-	-	-	-	-	-	-
gene_3164	4888.67	11526	260.287	545.213	1.06672	5.80814e-05	0.000226264	yes	sld1	probable microsomal delta-6 desaturase [Thalassiosira pseudonana CCMP1335]	-	-	-	-	-	GO:0016705//oxidoreductase activity, acting on paired donors, with incorporation or reduction of molecular oxygen;GO:0046906//tetrapyrrole binding;GO:0003824//catalytic activity;GO:0005488//binding;GO:0097159//organic cyclic compound binding;GO:1901363//heterocyclic compound binding;GO:0016491//oxidoreductase activity	GO:0006631//fatty acid metabolic process;GO:0009987//cellular process;GO:0044281//small molecule metabolic process;GO:0006082//organic acid metabolic process;GO:0044255//cellular lipid metabolic process;GO:0008152//metabolic process;GO:0044237//cellular metabolic process;GO:0071704//organic substance metabolic process;GO:0044710//single-organism metabolic process;GO:0032787//monocarboxylic acid m…
gene_3168	386.333	90	54.0767	11.5867	-2.22254	1.86078e-15	3.26588e-14	yes	LRRC74A	Hypothetical leucine rich repeat protein [Ectocarpus siliculosus]	-	-	-	-	-	-	-
gene_3176	497.333	1367.33	26.1567	66.39	1.34379	1.61249e-08	1.18448e-07	yes	erd1	EXS-domain-containing protein [Fragilariopsis cylindrus CCMP1102]	-	-	-	-	-	-	-
gene_3178	273.333	119.333	15.75	6.22	-1.34037	0.00405058	0.0102319	yes	rsuA	pseudouridine synthase [Fragilariopsis cylindrus CCMP1102]	-	-	-	-	-	-	-
gene_318	84.6667	12.3333	7.93667	1.07667	-2.88196	6.19835e-08	4.10226e-07	yes	-	aquaporin-like protein [Fragilariopsis cylindrus CCMP1102]	-	-	-	-	GO:0016020//membrane	-	-
gene_3186	9718.33	2592.33	107.583	26.45	-2.02411	2.00989e-16	3.94295e-15	yes	EAF3	chromodomain-helicase-dna-binding protein 7 [Nannochloropsis gaditana]	-	-	-	-	-	-	-
gene_3188	48	11.3333	4.32333	0.91	-2.24821	5.54786e-07	3.1969e-06	yes	-	predicted protein [Thalassiosira pseudonana CCMP1335]	-	-	-	-	-	-	-
gene_3189	3374.67	1798.67	150.017	73.4667	-1.02996	0.000291793	0.000971948	yes	DDB_G0270104	External NADH-ubiquinone oxidoreductase 1, mitochondrial [Symbiodinium microadriaticum]	-	-	-	-	-	-	-
gene_319	711.333	288.333	31.8333	11.6167	-1.45434	2.39065e-06	1.24414e-05	yes	-	TPR-like protein [Fragilariopsis cylindrus CCMP1102]	-	-	-	-	-	-	-
gene_3190	1038.67	449	53.5033	21.4467	-1.31888	1.25724e-06	6.87268e-06	yes	-	pas-domain protein [Thalassiosira pseudonana CCMP1335]	-	-	-	-	-	-	-
gene_3193	3.33333	27	0.37	2.92333	2.98202	1.31878e-07	8.29814e-07	yes	-	predicted protein [Thalassiosira pseudonana CCMP1335]	-	-	-	-	-	-	-
gene_3196	99.3333	10	21.3733	1.88	-3.50701	5.46492e-08	3.64413e-07	yes	DDB_G0290631	mpv17-like protein [Nannochloropsis gaditana]	Cellular Processes	Transport and catabolism	ko04146//Peroxisome	K13348	-	-	-
gene_3198	296.333	716.333	25.9733	57.9367	1.15745	1.1848e-06	6.50763e-06	yes	-	predicted protein [Thalassiosira pseudonana CCMP1335]	-	-	-	-	-	-	-
gene_3199	194	583.333	16.1167	44.2033	1.4556	1.35333e-08	1.00633e-07	yes	-	S-(hydroxymethyl)glutathione dehydrogenase [Symbiodinium microadriaticum]	-	-	-	-	-	-	-
gene_3200	52.6667	230.333	3.86667	15.7667	2.02772	4.49936e-09	3.57956e-08	yes	-	trna rrna methyltransferase [Nannochloropsis gaditana]	-	-	-	-	-	GO:0003824//catalytic activity;GO:0016740//transferase activity	GO:0008152//metabolic process
gene_3203	67.3333	160	9.07667	19.8	1.12527	0.000391635	0.00126467	yes	-	predicted protein [Thalassiosira pseudonana CCMP1335]	-	-	-	-	-	-	-
gene_3204	170.667	31.3333	18.4967	3.13667	-2.55996	4.75812e-15	7.92744e-14	yes	PRKX	protein kinase, partial [Helicosporidium sp. ATCC 50920]	-	-	-	-	-	GO:0003824//catalytic activity;GO:0016772//transferase activity, transferring phosphorus-containing groups;GO:0016740//transferase activity	-
gene_321	16	56.3333	2.57	8.44	1.71547	0.000550553	0.0017092	yes	At2g33255	BnaA04g19290D [Brassica napus]	-	-	-	-	-	-	-
gene_3210	456.667	223.333	29.6267	13.4	-1.14466	6.08371e-06	2.91896e-05	yes	-	predicted protein [Thalassiosira pseudonana CCMP1335]	-	-	-	-	-	-	-
gene_3215	3282	644.333	103.837	19.41	-2.41944	1.567e-15	2.77998e-14	yes	wdsub1	U box [Coccomyxa subellipsoidea C-169]	-	-	-	-	-	-	-
gene_3216	2039	774.333	95.0033	33.33	-1.51116	1.82125e-09	1.53836e-08	yes	-	RHD3a, RHD3/Sey1 family GTPase involved in the ER-to-Golgi traffic [Ectocarpus siliculosus]	-	-	-	-	-	-	-
gene_322	514.333	1550	27.9533	76.7567	1.45727	1.05022e-08	7.93779e-08	yes	-	ferric reductase [Phaeodactylum tricornutum CCAP 1055/1]	-	-	-	-	-	-	-
gene_3221	1687.33	893.667	38.1133	18.8433	-1.01624	3.69981e-05	0.000150933	yes	At5g56900	PREDICTED: zinc finger CCCH domain-containing protein 64 isoform X2 [Eucalyptus grandis]	-	-	-	-	-	-	-
gene_3222	39.3333	14	7.86667	2.53	-1.63662	0.00016671	0.000586623	yes	alr3466	PREDICTED: WD repeat-containing protein 61 isoform X1 [Jatropha curcas]	Genetic Information Processing	Folding, sorting and degradation	ko03018//RNA degradation	K12602	-	-	-
gene_3228	601.333	2410	63.43	237.923	1.90726	5.21141e-13	7.01527e-12	yes	-	hypothetical protein THAPSDRAFT_269151 [Thalassiosira pseudonana CCMP1335]	-	-	-	-	-	-	-
gene_3229	561.667	177	17.6433	5.19	-1.76532	4.11225e-07	2.41813e-06	yes	-	ARM repeat-containing protein [Fragilariopsis cylindrus CCMP1102]	-	-	-	-	-	-	-
gene_323	2748	7246	152.423	362.703	1.25071	1.57644e-05	6.9676e-05	yes	-	predicted protein [Thalassiosira pseudonana CCMP1335]	-	-	-	-	-	-	-
gene_3237	242.333	101	19.1567	7.33	-1.38596	3.99311e-07	2.35409e-06	yes	fmt	methionyl-trna formyltransferase [Thalassiosira pseudonana CCMP1335]	Metabolism;Genetic Information Processing	Translation;Metabolism of cofactors and vitamins	ko00970//Aminoacyl-tRNA biosynthesis;ko00670//One carbon pool by folate	K00604	-	GO:0016740//transferase activity;GO:0003824//catalytic activity;GO:0016741//transferase activity, transferring one-carbon groups;GO:0016742//hydroxymethyl-, formyl- and related transferase activity	GO:0043170//macromolecule metabolic process;GO:0009987//cellular process;GO:0071704//organic substance metabolic process;GO:0019538//protein metabolic process;GO:0044267//cellular protein metabolic process;GO:0009058//biosynthetic process;GO:0008152//metabolic process;GO:0044238//primary metabolic process;GO:0044237//cellular metabolic process;GO:0044260//cellular macromolecule metabolic process
gene_3239	49.6667	214	2.45667	9.64	1.97233	4.57009e-11	4.80236e-10	yes	-	predicted protein [Thalassiosira pseudonana CCMP1335]	-	-	-	-	-	-	-
gene_3242	11.6667	55.6667	0.773333	3.19	2.04439	3.06541e-07	1.83637e-06	yes	EMB3003	dihydrolipamide s-acetyltransferase [Thalassiosira pseudonana CCMP1335]	Metabolism	Carbohydrate metabolism;Global and Overview	ko01100//Metabolic pathways;ko01110//Biosynthesis of secondary metabolites;ko01130//Biosynthesis of antibiotics;ko01120//Microbial metabolism in diverse environments;ko01200//Carbon metabolism;ko00010//Glycolysis / Gluconeogenesis;ko00620//Pyruvate metabolism;ko00020//Citrate cycle (TCA cycle)	K00627	-	GO:0003824//catalytic activity;GO:0016740//transferase activity	-
gene_3243	0	2.66667	0.001	0.513333	9.00375	0.0129243	0.0285837	yes	EMB3003	dihydrolipoamide acetyl transferase [Phaeodactylum tricornutum CCAP 1055/1]	Metabolism	Carbohydrate metabolism;Global and Overview	ko01100//Metabolic pathways;ko01110//Biosynthesis of secondary metabolites;ko01130//Biosynthesis of antibiotics;ko01120//Microbial metabolism in diverse environments;ko01200//Carbon metabolism;ko00010//Glycolysis / Gluconeogenesis;ko00620//Pyruvate metabolism;ko00020//Citrate cycle (TCA cycle)	K00627	-	GO:0003824//catalytic activity;GO:0016740//transferase activity	-
gene_3245	872.333	3300.67	48.9967	168.85	1.78499	5.99552e-14	8.92805e-13	yes	-	predicted protein [Thalassiosira pseudonana CCMP1335]	-	-	-	-	-	-	-
gene_3250	1079.67	425.667	86.5667	31.3267	-1.46642	3.28875e-10	3.0692e-09	yes	Pde4d	3',5'-cyclic amp phosphodiesterase [Thalassiosira pseudonana CCMP1335]	Metabolism	Nucleotide metabolism	ko00230//Purine metabolism	K13755	-	-	-
gene_3254	863.333	402.333	36.0667	15.84	-1.18709	6.96906e-06	3.30923e-05	yes	-	predicted protein [Thalassiosira pseudonana CCMP1335]	-	-	-	-	-	-	-
gene_3256	280.333	1080.67	20.19	72.5233	1.8448	5.22169e-12	6.15046e-11	yes	STI1	fog: tpr repeat [Chrysochromulina sp. CCMP291]	-	-	-	-	-	-	-
gene_3257	278.333	1418.67	41.02	186.777	2.18691	5.02665e-19	1.26724e-17	yes	clpP1	CLP_protease-domain-containing protein [Fragilariopsis cylindrus CCMP1102]	-	-	-	-	-	GO:0016787//hydrolase activity;GO:0003824//catalytic activity	GO:0044238//primary metabolic process;GO:0043170//macromolecule metabolic process;GO:0008152//metabolic process;GO:0019538//protein metabolic process;GO:0071704//organic substance metabolic process
gene_3258	86.3333	17	3.54333	0.646667	-2.45401	1.20986e-10	1.19694e-09	yes	DHX36	PREDICTED: ATP-dependent RNA helicase DHX36 isoform X2 [Gossypium raimondii]	Genetic Information Processing	Folding, sorting and degradation	ko03018//RNA degradation	K14442	-	-	-
gene_3263	2862.33	9730.33	207.727	654.11	1.65485	7.51501e-12	8.70893e-11	yes	-	predicted protein [Thalassiosira pseudonana CCMP1335]	-	-	-	-	-	-	-
gene_3266	1133.67	598.667	57.3667	28.4067	-1.01398	0.000581488	0.00179747	yes	STR6	Rhodanese-like domain-containing protein 6 [Symbiodinium microadriaticum]	-	-	-	-	-	-	-
gene_327	1390	6131	122.55	495.01	2.01409	3.76478e-14	5.74767e-13	yes	-	hypothetical protein THAPSDRAFT_268242 [Thalassiosira pseudonana CCMP1335]	-	-	-	-	-	-	-
gene_3270	15.3333	6.33333	1.53	0.566667	-1.43296	0.0146961	0.0319369	yes	-	predicted protein [Thalassiosira pseudonana CCMP1335]	-	-	-	-	-	-	-
gene_3272	25.6667	64.3333	1.74667	4.20333	1.26693	0.000939815	0.00277741	yes	-	predicted protein [Thalassiosira pseudonana CCMP1335]	-	-	-	-	-	-	-
gene_3286	85.3333	212.667	11.6867	24.5867	1.07301	0.00220423	0.00596933	yes	GPP1	HAD-like protein [Fragilariopsis cylindrus CCMP1102]	-	-	-	-	-	-	-
gene_3293	533.667	32.6667	9.86	0.583333	-4.0792	1.00645e-10	1.00698e-09	yes	-	predicted protein [Thalassiosira pseudonana CCMP1335]	-	-	-	-	-	-	-
gene_3305	152.667	61	8.63667	3.12333	-1.46739	6.77159e-07	3.86142e-06	yes	-	predicted protein [Thalassiosira pseudonana CCMP1335]	-	-	-	-	-	-	-
gene_3306	876.333	421.333	27.2633	12.3367	-1.14401	1.04502e-05	4.79009e-05	yes	ERD4	DUF221-domain-containing protein [Fragilariopsis cylindrus CCMP1102]	-	-	-	-	-	-	-
gene_3309	782.667	2587.67	36.84	115.553	1.64921	1.78941e-08	1.30247e-07	yes	-	predicted protein [Thalassiosira pseudonana CCMP1335]	-	-	-	-	-	-	-
gene_331	1296	337.333	37.7233	9.11333	-2.04941	3.85241e-10	3.54582e-09	yes	rglC	ser thr phosphatase family protein [Chrysochromulina sp. CCMP291]	-	-	-	-	-	-	-
gene_3310	25.3333	224.093	1.75333	13.98	2.99519	6.41779e-21	1.85374e-19	yes	-	predicted protein [Thalassiosira pseudonana CCMP1335]	-	-	-	-	-	-	-
gene_3314	8	21.6667	1.63	3.73667	1.19688	0.0197646	0.0410282	yes	reb1	myb-like dna-binding domain-containing protein, partial [Nannochloropsis gaditana CCMP526]	-	-	-	-	-	-	-
gene_3315	13.6667	52.3333	2.72667	9.81667	1.84809	1.98255e-05	8.56176e-05	yes	HSF1	Winged helix-turn-helix transcription repressor [Nannochloropsis gaditana]	-	-	-	-	-	-	-
gene_3317	1629.67	5623.33	119.73	365.823	1.61136	1.11572e-09	9.69669e-09	yes	-	calreticulin-like protein [Thalassiosira pseudonana CCMP1335]	Cellular Processes;Genetic Information Processing	Transport and catabolism;Folding, sorting and degradation	ko04141//Protein processing in endoplasmic reticulum;ko04145//Phagosome	K08057	GO:0043231//intracellular membrane-bounded organelle;GO:0043227//membrane-bounded organelle;GO:0043226//organelle;GO:0044464//cell part;GO:0044424//intracellular part;GO:0005623//cell;GO:0043229//intracellular organelle;GO:0005622//intracellular	GO:0005488//binding;GO:0005515//protein binding	GO:0044260//cellular macromolecule metabolic process;GO:0043170//macromolecule metabolic process;GO:0009987//cellular process;GO:0008152//metabolic process;GO:0044237//cellular metabolic process;GO:0044238//primary metabolic process;GO:0019538//protein metabolic process;GO:0071704//organic substance metabolic process;GO:0044267//cellular protein metabolic process
gene_332	93	224	8.52	18.2633	1.10002	0.00010363	0.000382574	yes	-	predicted protein [Thalassiosira pseudonana CCMP1335]	-	-	-	-	-	-	-
gene_3322	555.333	282	32.0333	15.0233	-1.09237	8.44052e-05	0.000317202	yes	-	predicted protein [Thalassiosira pseudonana CCMP1335]	-	-	-	-	-	-	-
gene_3325	931.333	422.333	60.6267	25.6133	-1.24306	6.96827e-07	3.96964e-06	yes	-	predicted protein [Thalassiosira pseudonana CCMP1335]	-	-	-	-	-	-	-
gene_3326	2985.33	964	108.78	32.5567	-1.74039	2.85783e-12	3.49506e-11	yes	-	predicted protein [Thalassiosira pseudonana CCMP1335]	-	-	-	-	-	-	-
gene_3328	491.333	1338.33	49.3567	115.893	1.23148	1.7487e-05	7.63702e-05	yes	PROC1	pyrroline-5-carboxylate reductase [Thalassiosira pseudonana CCMP1335]	Metabolism	Amino acid metabolism;Global and Overview	ko01100//Metabolic pathways;ko01110//Biosynthesis of secondary metabolites;ko01130//Biosynthesis of antibiotics;ko01230//Biosynthesis of amino acids;ko00330//Arginine and proline metabolism	K00286	GO:0030312//external encapsulating structure;GO:0044464//cell part;GO:0005623//cell;GO:0071944//cell periphery	GO:0016491//oxidoreductase activity;GO:0016645//oxidoreductase activity, acting on the CH-NH group of donors;GO:0003824//catalytic activity;GO:0016646//oxidoreductase activity, acting on the CH-NH group of donors, NAD or NADP as acceptor	GO:0050896//response to stimulus;GO:0046394//carboxylic acid biosynthetic process;GO:0006950//response to stress;GO:0044238//primary metabolic process;GO:0009987//cellular process;GO:0006561//proline biosynthetic process;GO:0008152//metabolic process;GO:0009064//glutamine family amino acid metabolic process;GO:0009066//aspartate family amino acid metabolic process;GO:0009084//glutamine family ami…
gene_3334	1125.67	4479.67	94.2733	326.343	1.79147	5.98618e-11	6.18285e-10	yes	grpE	GrpE nucleotide exchange factor [Fragilariopsis cylindrus CCMP1102]	-	-	-	-	GO:0043226//organelle;GO:0005737//cytoplasm;GO:0005623//cell;GO:0044464//cell part;GO:0044424//intracellular part;GO:0043229//intracellular organelle;GO:0043227//membrane-bounded organelle;GO:0005739//mitochondrion;GO:0044444//cytoplasmic part;GO:0005622//intracellular;GO:0043231//intracellular membrane-bounded organelle	GO:0005515//protein binding;GO:0005488//binding	GO:0008152//metabolic process
gene_3337	2927	1102.33	43.6533	15.2933	-1.51319	8.47857e-10	7.4919e-09	yes	THOC2	PREDICTED: LOW QUALITY PROTEIN: THO complex subunit 2 [Daucus carota subsp. sativus] [Daucus carota]	Genetic Information Processing	Translation;Transcription	ko03040//Spliceosome;ko03013//RNA transport	K12879	-	-	-
gene_3339	89.6667	219	12.8633	27.05	1.07236	0.000963238	0.0028386	yes	-	retinoblastoma binding protein 9 [Nannochloropsis gaditana]	-	-	-	-	-	-	-
gene_334	149.667	344	20.0233	42.12	1.07282	4.25842e-05	0.000171591	yes	-	alkaline phosphatase D [Nannochloropsis gaditana CCMP526]	Metabolism	Global and Overview;Metabolism of cofactors and vitamins	ko01100//Metabolic pathways;ko00790//Folate biosynthesis	K01113	-	-	-
gene_3340	708	3125.33	27.2133	109.92	2.01407	1.91151e-17	4.12283e-16	yes	At2g33170	L domain-like protein [Fragilariopsis cylindrus CCMP1102]	-	-	-	-	-	-	-
gene_3344	3180	508.333	67.4267	10.0367	-2.74804	9.88662e-27	4.52815e-25	yes	-	carbohydrate-binding protein, partial [Thalassiosira oceanica]	-	-	-	-	-	-	-
gene_3345	373	107.333	15.19	4.06333	-1.90239	2.06153e-12	2.57043e-11	yes	ttc30a	tpr domain containing protein [Chrysochromulina sp. CCMP291]	-	-	-	-	-	-	-
gene_3346	160	79	9.11667	4.31667	-1.07859	0.00243505	0.00653134	yes	VTE1	tocopherol cyclase [Thalassiosira pseudonana CCMP1335]	Metabolism	Metabolism of cofactors and vitamins;Global and Overview	ko01100//Metabolic pathways;ko01110//Biosynthesis of secondary metabolites;ko00130//Ubiquinone and other terpenoid-quinone biosynthesis	K09834	-	-	-
gene_3347	25.6667	98	3.54667	13.1933	1.89527	9.13216e-06	4.22808e-05	yes	yqkD	alpha/beta-hydrolase, partial [Fragilariopsis cylindrus CCMP1102]	-	-	-	-	-	-	-
gene_3349	252.333	102	24.4	9.12667	-1.41872	1.7433e-07	1.0833e-06	yes	INRPK1	PREDICTED: probable leucine-rich repeat receptor-like protein kinase At1g35710 isoform X1 [Malus domestica]	-	-	-	-	-	-	-
gene_3352	301.667	701.333	16.0367	35.31	1.1387	5.11438e-05	0.000202101	yes	-	Protein NLRC3 [Symbiodinium microadriaticum]	-	-	-	-	-	-	-
gene_3353	12.3333	30.3333	3.00667	7.17667	1.25515	0.0115733	0.0259856	yes	CPSF4	Zinc finger, CCCH-type [Nannochloropsis gaditana]	Genetic Information Processing	Translation	ko03015//mRNA surveillance pathway	K14404	-	-	-
gene_3358	85.3333	227.333	3.94667	9.19	1.21943	0.000370925	0.00120456	yes	PDS1	phytoene dehydrogenase [Phaeodactylum tricornutum CCAP 1055/1]	Metabolism	Metabolism of terpenoids and polyketides;Global and Overview	ko01100//Metabolic pathways;ko01110//Biosynthesis of secondary metabolites;ko00906//Carotenoid biosynthesis	K02293	-	GO:0016491//oxidoreductase activity;GO:0003824//catalytic activity	GO:0044710//single-organism metabolic process;GO:0044699//single-organism process;GO:0008152//metabolic process
gene_3359	11499.7	54611.7	631.417	2749.35	2.12242	5.91528e-18	1.35288e-16	yes	Fads2p1	acyl desaturase [Phaeodactylum tricornutum CCAP 1055/1]	-	-	-	-	-	-	-
gene_3360	2977	7093	198.003	415.813	1.07041	2.19637e-05	9.39691e-05	yes	ETFA	Electron transfer flavoprotein alpha subunit [Klebsormidium flaccidum]	-	-	-	-	-	GO:0016772//transferase activity, transferring phosphorus-containing groups;GO:0036094//small molecule binding;GO:0016740//transferase activity;GO:1901363//heterocyclic compound binding;GO:0003824//catalytic activity;GO:1901265//nucleoside phosphate binding;GO:0097159//organic cyclic compound binding;GO:0000166//nucleotide binding;GO:0005488//binding	-
gene_3364	183	1039	8.44667	46.35	2.45612	1.09892e-11	1.24342e-10	yes	mtr	aromatic amino acid permease [Ectocarpus siliculosus]	-	-	-	-	-	-	-
gene_3365	0.666667	63	0.0333333	2.62333	6.29829	4.90074e-22	1.55632e-20	yes	-	predicted protein [Thalassiosira pseudonana CCMP1335]	-	-	-	-	-	-	-
gene_337	46.3333	208	4.08667	16.1133	1.97926	2.02311e-09	1.69764e-08	yes	mvk	mevalonate kinase [Fragilariopsis cylindrus CCMP1102]	Cellular Processes;Metabolism	Metabolism of terpenoids and polyketides;Transport and catabolism;Global and Overview	ko01100//Metabolic pathways;ko01110//Biosynthesis of secondary metabolites;ko01130//Biosynthesis of antibiotics;ko04146//Peroxisome;ko00900//Terpenoid backbone biosynthesis	K00869	GO:0005622//intracellular;GO:0005623//cell;GO:0044424//intracellular part;GO:0044464//cell part	GO:0097159//organic cyclic compound binding;GO:0032550//purine ribonucleoside binding;GO:0005488//binding;GO:0001883//purine nucleoside binding;GO:0032549//ribonucleoside binding;GO:0003824//catalytic activity;GO:0001882//nucleoside binding;GO:0016301//kinase activity;GO:0036094//small molecule binding;GO:0016772//transferase activity, transferring phosphorus-containing groups;GO:0097367//carbohy…	GO:0006796//phosphate-containing compound metabolic process;GO:0044237//cellular metabolic process;GO:0044255//cellular lipid metabolic process;GO:0044699//single-organism process;GO:0008152//metabolic process;GO:0071704//organic substance metabolic process;GO:0006793//phosphorus metabolic process;GO:0044710//single-organism metabolic process;GO:0009987//cellular process;GO:0006629//lipid metabol…
gene_3382	8658.67	3590	445.8	167.277	-1.41416	2.50414e-09	2.07553e-08	yes	-	predicted protein [Thalassiosira pseudonana CCMP1335]	-	-	-	-	-	-	-
gene_3383	3005.33	1209.67	215.87	80.64	-1.4206	5.52179e-09	4.3419e-08	yes	-	predicted protein [Thalassiosira pseudonana CCMP1335]	-	-	-	-	-	-	-
gene_3389	49	9	7.69	1.26333	-2.60575	1.4547e-06	7.87715e-06	yes	engB	YihA4, YihA/EngB-like GTPase [Ectocarpus siliculosus]	-	-	-	-	-	GO:0005488//binding;GO:0001883//purine nucleoside binding;GO:0032550//purine ribonucleoside binding;GO:0097159//organic cyclic compound binding;GO:0097367//carbohydrate derivative binding;GO:0036094//small molecule binding;GO:0032549//ribonucleoside binding;GO:1901363//heterocyclic compound binding;GO:0001882//nucleoside binding	-
gene_339	153	354	12.3533	26.26	1.08797	3.91702e-05	0.000158836	yes	-	expressed protein [Aureococcus anophagefferens]	-	-	-	-	-	-	-
gene_3391	1914	997.667	52.31	25.7867	-1.02046	0.000416917	0.00133842	yes	RIN2	E3 ubiquitin protein ligase [Klebsormidium flaccidum]	Genetic Information Processing	Folding, sorting and degradation	ko04141//Protein processing in endoplasmic reticulum	K10636	-	-	-
gene_3393	1111.67	312	19.1533	4.86	-1.97857	1.96872e-15	3.44482e-14	yes	dhkG	protein kinase [Phaeodactylum tricornutum CCAP 1055/1]	-	-	-	-	-	-	-
gene_3397	110.667	325.333	9.45	24.8233	1.39331	7.86972e-08	5.11999e-07	yes	-	Pentatricopeptide repeat-containing protein, mitochondrial [Symbiodinium microadriaticum]	-	-	-	-	-	-	-
gene_340	1832.33	672	41.74	14.4167	-1.53369	1.56134e-08	1.14985e-07	yes	set10	RNA-binding region RNP-1, partial [Fragilariopsis cylindrus CCMP1102]	Genetic Information Processing	Transcription	ko03040//Spliceosome	K12741	-	-	-
gene_3403	1048.33	28.6667	57.4633	1.44	-5.3185	2.08942e-67	4.7098e-65	yes	-	frustulin-like protein [Fistulifera solaris]	-	-	-	-	-	-	-
gene_3405	632	149.333	126.397	25.4567	-2.31184	4.58404e-12	5.44402e-11	yes	-	predicted protein [Thalassiosira pseudonana CCMP1335]	-	-	-	-	-	-	-
gene_3409	4	15.6667	0.436667	1.67333	1.93812	0.00379572	0.00970326	yes	-	predicted protein [Thalassiosira pseudonana CCMP1335]	-	-	-	-	-	-	-
gene_3419	6.66667	139	0.41	8.00667	4.28751	1.53831e-18	3.72303e-17	yes	-	ISIP2 protein [Thalassiosira oceanica]	-	-	-	-	-	-	-
gene_3420	1874.67	970.667	105.123	50.01	-1.07179	0.000850052	0.00253889	yes	v1g194255	Pescadillo_N-domain-containing protein [Fragilariopsis cylindrus CCMP1102]	-	-	-	-	-	-	GO:0022613//ribonucleoprotein complex biogenesis;GO:0044238//primary metabolic process;GO:0071704//organic substance metabolic process;GO:0008152//metabolic process;GO:0044085//cellular component biogenesis;GO:0043170//macromolecule metabolic process;GO:0071840//cellular component organization or biogenesis
gene_3423	18	8	4.09	1.64667	-1.31255	0.0147864	0.0321027	yes	JIP5	WD40-repeat protein [Thalassiosira pseudonana CCMP1335]	-	-	-	-	-	-	GO:0044699//single-organism process
gene_3424	3246.67	565	37.2467	5.88	-2.66322	3.38608e-28	1.67066e-26	yes	olpB	chitinase [Thalassiosira oceanica]	-	-	-	-	-	-	-
gene_3426	2.33333	8.33333	0.266667	0.856667	1.6837	0.0145888	0.0317397	yes	gpmA	phosphoglycerate mutase [Phaeodactylum tricornutum CCAP 1055/1]	Metabolism	Carbohydrate metabolism;Amino acid metabolism;Global and Overview	ko01100//Metabolic pathways;ko01110//Biosynthesis of secondary metabolites;ko01130//Biosynthesis of antibiotics;ko01120//Microbial metabolism in diverse environments;ko01230//Biosynthesis of amino acids;ko01200//Carbon metabolism;ko00010//Glycolysis / Gluconeogenesis;ko00260//Glycine, serine and threonine metabolism	K01834	-	-	-
gene_3428	482	243.333	23.6	11.0667	-1.09257	2.00515e-05	8.64961e-05	yes	-	predicted protein [Thalassiosira pseudonana CCMP1335]	-	-	-	-	-	-	-
gene_3432	159	45	8.93333	2.34333	-1.93064	3.43619e-08	2.37394e-07	yes	miaB	adenosine trna methylthiotransferase [Nannochloropsis gaditana]	-	-	-	-	GO:0044424//intracellular part;GO:0044464//cell part;GO:0005623//cell;GO:0005622//intracellular	GO:0003824//catalytic activity;GO:0051536//iron-sulfur cluster binding;GO:0051540//metal cluster binding;GO:0005488//binding	GO:0034660//ncRNA metabolic process;GO:0016070//RNA metabolic process;GO:0044260//cellular macromolecule metabolic process;GO:0046483//heterocycle metabolic process;GO:0006725//cellular aromatic compound metabolic process;GO:0006399//tRNA metabolic process;GO:0009987//cellular process;GO:0008152//metabolic process;GO:0006807//nitrogen compound metabolic process;GO:0043170//macromolecule metabolic…
gene_345	31.6667	144	4.09	16.6533	2.02564	2.09421e-08	1.50281e-07	yes	RIB5	riboflavin synthase, partial [Fragilariopsis cylindrus CCMP1102]	Metabolism	Metabolism of cofactors and vitamins;Global and Overview	ko01100//Metabolic pathways;ko01110//Biosynthesis of secondary metabolites;ko00740//Riboflavin metabolism	K00793	-	GO:0003824//catalytic activity	GO:0006771//riboflavin metabolic process;GO:0044237//cellular metabolic process;GO:0042726//flavin-containing compound metabolic process;GO:0044699//single-organism process;GO:0071704//organic substance metabolic process;GO:0044763//single-organism cellular process;GO:1901564//organonitrogen compound metabolic process;GO:0006766//vitamin metabolic process;GO:0044281//small molecule metabolic proc…
gene_3452	5	14.3333	1.2	3.38667	1.49683	0.0161582	0.0345527	yes	-	predicted protein [Thalassiosira pseudonana CCMP1335]	-	-	-	-	-	-	-
gene_3454	196.333	51.3333	7.22667	1.74	-2.05424	2.90064e-10	2.72878e-09	yes	CRYZ	quinone oxidoreductase PIG3 [Ananas comosus]	-	-	-	-	-	-	-
gene_3455	88	5.33333	3.33667	0.193333	-4.10925	8.34151e-06	3.89496e-05	yes	-	predicted protein [Thalassiosira pseudonana CCMP1335]	-	-	-	-	-	-	-
gene_3458	9.33333	989	0.96	88.36	6.52422	3.87816e-79	1.71474e-76	yes	-	predicted protein [Thalassiosira pseudonana CCMP1335]	-	-	-	-	-	-	-
gene_3460	9.33333	79.3333	0.143333	1.08	2.91359	1.98434e-13	2.79901e-12	yes	-	predicted protein [Thalassiosira pseudonana CCMP1335]	-	-	-	-	-	-	-
gene_3462	368.667	164.333	7.08	2.94333	-1.2663	2.67504e-06	1.37656e-05	yes	-	predicted protein [Thalassiosira pseudonana CCMP1335]	-	-	-	-	-	-	-
gene_3463	7612	2196	163.667	43.0967	-1.92511	3.18393e-14	4.89337e-13	yes	mtr	5-methyltretrahydrofolate-homocysteine s-methyltransferase [Thalassiosira pseudonana CCMP1335]	Metabolism	Metabolism of other amino acids;Amino acid metabolism;Global and Overview;Metabolism of cofactors and vitamins	ko01100//Metabolic pathways;ko01110//Biosynthesis of secondary metabolites;ko01230//Biosynthesis of amino acids;ko00270//Cysteine and methionine metabolism;ko00450//Selenocompound metabolism;ko00670//One carbon pool by folate	K00548	-	GO:0016740//transferase activity;GO:0003824//catalytic activity;GO:0016741//transferase activity, transferring one-carbon groups;GO:0008168//methyltransferase activity;GO:0046914//transition metal ion binding;GO:0043169//cation binding;GO:0036094//small molecule binding;GO:0043167//ion binding;GO:0005488//binding;GO:0046872//metal ion binding;GO:0008172//S-methyltransferase activity;GO:0019842//v…	GO:0006082//organic acid metabolic process;GO:0008652//cellular amino acid biosynthetic process;GO:1901566//organonitrogen compound biosynthetic process;GO:0009058//biosynthetic process;GO:0000097//sulfur amino acid biosynthetic process;GO:0044710//single-organism metabolic process;GO:0044249//cellular biosynthetic process;GO:0006790//sulfur compound metabolic process;GO:0008152//metabolic proces…
gene_3471	1635	28.6667	209.027	3.3	-5.98508	4.94887e-82	2.70915e-79	yes	-	predicted protein [Thalassiosira pseudonana CCMP1335]	-	-	-	-	-	-	-
gene_3472	0	3.33333	0.001	0.306667	8.26053	0.00381292	0.00974074	yes	CPK1	eukaryotic protein kinase [Thalassiosira pseudonana CCMP1335]	-	-	-	-	-	-	-
gene_3475	12636	5955.67	120.997	53.3533	-1.18132	1.12819e-05	5.13447e-05	yes	csxA	carbohydrate-binding protein, partial [Thalassiosira oceanica]	-	-	-	-	-	-	-
gene_3477	1881.33	26.6667	127.03	1.67667	-6.24343	4.90444e-79	2.0882e-76	yes	CPK1	eukaryotic protein kinase [Thalassiosira pseudonana CCMP1335]	Organismal Systems	Environmental adaptation	ko04626//Plant-pathogen interaction	K13412	-	GO:0016772//transferase activity, transferring phosphorus-containing groups;GO:0016740//transferase activity;GO:0016301//kinase activity;GO:0003824//catalytic activity	-
gene_3478	502.667	0.666667	51.8867	0.06	-9.75619	4.84328e-68	1.11357e-65	yes	CPK2	eukaryotic protein kinase [Thalassiosira pseudonana CCMP1335]	Organismal Systems	Environmental adaptation	ko04626//Plant-pathogen interaction	K13412	-	GO:0016301//kinase activity;GO:0003824//catalytic activity;GO:0016772//transferase activity, transferring phosphorus-containing groups;GO:0016740//transferase activity	-
gene_3479	501.667	4	47.44	0.363333	-7.02867	1.06649e-48	1.29057e-46	yes	CPK1	eukaryotic protein kinase [Thalassiosira pseudonana CCMP1335]	-	-	-	-	-	GO:0016772//transferase activity, transferring phosphorus-containing groups;GO:0003824//catalytic activity;GO:0016740//transferase activity	-
gene_3480	481.333	5	19.29	0.19	-6.66571	1.20464e-51	1.55602e-49	yes	glmS	glutamine-fructose 6 phosphae transaminase [Thalassiosira pseudonana CCMP1335]	Metabolism	Global and Overview;Amino acid metabolism;Carbohydrate metabolism	ko01100//Metabolic pathways;ko01130//Biosynthesis of antibiotics;ko00520//Amino sugar and nucleotide sugar metabolism;ko00250//Alanine, aspartate and glutamate metabolism	K00820	-	GO:0003824//catalytic activity;GO:0005488//binding;GO:0016740//transferase activity;GO:0016769//transferase activity, transferring nitrogenous groups	GO:0008152//metabolic process;GO:0044699//single-organism process;GO:0009058//biosynthetic process;GO:0044711//single-organism biosynthetic process;GO:0044238//primary metabolic process;GO:0044710//single-organism metabolic process
gene_3483	161	23.3333	12.7233	1.74	-2.87032	1.04205e-12	1.35513e-11	yes	Chia	chitinase [Thalassiosira pseudonana CCMP1335]	Metabolism	Global and Overview;Carbohydrate metabolism	ko01100//Metabolic pathways;ko00520//Amino sugar and nucleotide sugar metabolism	K01183	-	-	-
gene_3491	3.33333	14.3333	0.156667	0.56	1.83773	0.00177405	0.00491078	yes	SLC34A1	sodium phosphate cotransporter, Na/Pi cotransport system protein [Thalassiosira pseudonana CCMP1335]	-	-	-	-	-	-	-
gene_3492	705.667	264.333	62.25	21.7933	-1.51419	4.39256e-09	3.50186e-08	yes	argA	N-acetylglutamate synthase [Fragilariopsis cylindrus CCMP1102]	Metabolism	Amino acid metabolism;Global and Overview	ko01100//Metabolic pathways;ko01110//Biosynthesis of secondary metabolites;ko01130//Biosynthesis of antibiotics;ko01230//Biosynthesis of amino acids;ko01210//2-Oxocarboxylic acid metabolism;ko00220//Arginine biosynthesis	K14682	-	-	-
gene_3494	501.333	258.333	43.8267	21.0567	-1.05753	3.00868e-05	0.000124776	yes	Fbxl14	RNI-like protein [Fragilariopsis cylindrus CCMP1102]	-	-	-	-	-	-	-
gene_3495	689.667	3285	63.3733	283.247	2.16011	2.10734e-15	3.66505e-14	yes	-	predicted protein [Thalassiosira pseudonana CCMP1335]	-	-	-	-	-	-	-
gene_3497	863	3070.33	93.42	290.28	1.63564	1.18111e-08	8.86292e-08	yes	Psme1	proteasome activator subunit 1 [Nannochloropsis gaditana]	-	-	-	-	-	-	-
gene_3498	2296.33	1139.33	65.8867	30.26	-1.12257	1.91119e-05	8.28158e-05	yes	PRMT5	Skb1 methyltransferase [Fragilariopsis cylindrus CCMP1102]	Genetic Information Processing	Translation	ko03013//RNA transport	K02516	-	-	-
gene_3500	1053.33	2725.67	68.9467	161.173	1.22506	2.29315e-07	1.40075e-06	yes	cbiX	PREDICTED: sirohydrochlorin ferrochelatase, chloroplastic isoform X2 [Oryza brachyantha]	-	-	-	-	-	-	-
gene_3502	22.6667	159.667	1.37667	8.77333	2.67195	2.66419e-13	3.68563e-12	yes	NACK1	kinesin motor protein-like protein [Thalassiosira pseudonana CCMP1335]	-	-	-	-	-	-	-
gene_3503	6633.33	40.3333	156.41	0.89	-7.45731	2.22352e-92	1.82583e-89	yes	-	predicted protein [Thalassiosira pseudonana CCMP1335]	-	-	-	-	-	-	-
gene_3505	3445.67	1598	75.11	32.48	-1.20945	3.08324e-06	1.56549e-05	yes	BICP0	PREDICTED: nucleolin-like isoform X1 [Nicotiana sylvestris]	-	-	-	-	-	-	-
gene_3506	92	208.667	5.66333	11.8367	1.06354	0.000113253	0.00041371	yes	-	predicted protein [Thalassiosira pseudonana CCMP1335]	-	-	-	-	-	-	-
gene_351	11.6667	224	1.04667	19.5533	4.22354	9.52139e-25	3.77441e-23	yes	slbp2	Histone hairpin binding protein [Ectocarpus siliculosus]	-	-	-	-	-	-	-
gene_3512	539.333	283.667	28.62	14.0767	-1.02372	0.000120121	0.000436582	yes	Cdk5rap1	cdk5 regulatory subunit-associated protein 1 [Nannochloropsis gaditana]	-	-	-	-	-	GO:0005488//binding;GO:0051536//iron-sulfur cluster binding;GO:0003824//catalytic activity;GO:0051540//metal cluster binding	GO:0044710//single-organism metabolic process;GO:0071704//organic substance metabolic process;GO:0044763//single-organism cellular process;GO:0034641//cellular nitrogen compound metabolic process;GO:0044249//cellular biosynthetic process;GO:0006139//nucleobase-containing compound metabolic process;GO:0090304//nucleic acid metabolic process;GO:0046483//heterocycle metabolic process;GO:0043170//mac…
gene_3513	702.667	236.333	60.0167	18.5067	-1.69732	8.63229e-12	9.92369e-11	yes	MIR1	mitochondrial carrier protein-like protein [Thalassiosira pseudonana CCMP1335]	-	-	-	-	-	-	-
gene_3514	369.333	167.333	30.3633	13.0167	-1.22197	5.39671e-05	0.000211849	yes	-	predicted protein [Thalassiosira pseudonana CCMP1335]	-	-	-	-	-	-	-
gene_3526	282.667	1311	27.46	112	2.0281	1.42821e-14	2.28355e-13	yes	-	PREDICTED: methyltransferase-like protein 22 [Vigna angularis]	-	-	-	-	-	-	-
gene_3529	219	1466	9.51667	59.03	2.63292	2.6325e-23	9.25482e-22	yes	-	predicted protein [Thalassiosira pseudonana CCMP1335]	-	-	-	-	-	-	-
gene_353	418.667	176.333	9.93667	3.98	-1.31999	1.41348e-05	6.30063e-05	yes	-	two-component response regulator arr12 [Nannochloropsis gaditana]	Environmental Information Processing	Signal transduction	ko04075//Plant hormone signal transduction	K14491	-	-	-
gene_3531	1112.67	3403.33	187.427	511.477	1.44834	1.40854e-09	1.20931e-08	yes	-	predicted protein [Thalassiosira pseudonana CCMP1335]	-	-	-	-	-	-	-
gene_3532	2998	1003	32.54	9.99333	-1.70318	3.19319e-09	2.60531e-08	yes	Urb1	predicted protein [Thalassiosira pseudonana CCMP1335]	-	-	-	-	-	-	-
gene_3533	235.37	522.743	39.0667	79.5	1.02502	3.35506e-05	0.000137897	yes	UBC22	ubiquitin conjugating enzyme [Thalassiosira pseudonana CCMP1335]	Genetic Information Processing	Folding, sorting and degradation	ko04120//Ubiquitin mediated proteolysis	K10583	-	GO:0003824//catalytic activity	-
gene_354	78	194.333	6.94667	16.4533	1.24399	0.000134349	0.000483252	yes	MTP7	cation efflux protein [Coccomyxa subellipsoidea C-169]	-	-	-	-	-	-	-
gene_3542	27.6667	9	2.86333	0.836667	-1.77497	0.00872824	0.0202953	yes	-	predicted protein [Thalassiosira pseudonana CCMP1335]	-	-	-	-	-	-	-
gene_3543	2.33333	44.6667	0.143333	2.49333	4.12063	2.25083e-12	2.80299e-11	yes	-	predicted protein [Thalassiosira pseudonana CCMP1335]	-	-	-	-	-	-	-
gene_3544	476.667	178	28.9767	9.85333	-1.55621	1.43039e-10	1.39591e-09	yes	ORC1	origin recognition complex subunit 1-like protein [Thalassiosira pseudonana CCMP1335]	-	-	-	-	-	GO:0003676//nucleic acid binding;GO:0097159//organic cyclic compound binding;GO:0003690//double-stranded DNA binding;GO:0005488//binding;GO:0003677//DNA binding;GO:1901363//heterocyclic compound binding	GO:0010468//regulation of gene expression;GO:0060255//regulation of macromolecule metabolic process;GO:0019222//regulation of metabolic process;GO:0050789//regulation of biological process;GO:0065007//biological regulation
gene_3550	50.3333	223.667	4.30667	16.57	1.94393	2.34062e-08	1.66921e-07	yes	HEMC	porphobilinogen deaminase [Thalassiosira pseudonana CCMP1335]	Metabolism	Metabolism of cofactors and vitamins;Global and Overview	ko01100//Metabolic pathways;ko01110//Biosynthesis of secondary metabolites;ko01120//Microbial metabolism in diverse environments;ko00860//Porphyrin and chlorophyll metabolism	K01749	-	-	GO:0043412//macromolecule modification;GO:0009058//biosynthetic process;GO:0018065//protein-cofactor linkage;GO:0044237//cellular metabolic process;GO:0044238//primary metabolic process;GO:0006464//cellular protein modification process;GO:0044249//cellular biosynthetic process;GO:0009987//cellular process;GO:0036211//protein modification process;GO:0046483//heterocycle metabolic process;GO:007170…
gene_3552	153	443	26.0367	69.9233	1.42523	2.53623e-08	1.8009e-07	yes	-	cell division topological specificity factor [Nannochloropsis gaditana]	-	-	-	-	-	-	-
gene_3553	126	426.333	3.48	11.4067	1.71272	8.7073e-06	4.04932e-05	yes	-	predicted protein [Thalassiosira pseudonana CCMP1335]	-	-	-	-	-	-	-
gene_3556	904.333	1956	50.5367	101.327	1.00361	3.53971e-05	0.000144968	yes	At5g03900	iron-sulfur cluster biosynthesis family protein, partial [Gossypium raimondii]	-	-	-	-	-	-	-
gene_3557	139	342.667	9.87	21.8633	1.14739	5.71358e-06	2.76445e-05	yes	-	predicted protein [Thalassiosira pseudonana CCMP1335]	-	-	-	-	-	-	-
gene_3558	259.667	746.667	40.5467	100.99	1.31656	2.55303e-06	1.32087e-05	yes	-	predicted protein [Thalassiosira pseudonana CCMP1335]	-	-	-	-	-	-	-
gene_3559	615.333	3085.67	32.0067	144.473	2.17436	1.12289e-18	2.74653e-17	yes	ERF2	Zinc finger, DHHC-type, palmitoyltransferase [Corchorus olitorius]	-	-	-	-	-	-	-
gene_3562	520.667	1719	44.06	133.427	1.59851	2.85636e-11	3.06885e-10	yes	Fam21	predicted protein [Thalassiosira pseudonana CCMP1335]	-	-	-	-	-	-	-
gene_3563	2366.67	10200.7	118.773	470.58	1.98623	1.20969e-15	2.17291e-14	yes	-	predicted protein [Thalassiosira pseudonana CCMP1335]	-	-	-	-	-	-	-
gene_3569	37.3333	93	2.25333	5.10667	1.18032	0.00297441	0.00779789	yes	PHT4;1	MFS general substrate transporter [Fragilariopsis cylindrus CCMP1102]	-	-	-	-	-	-	-
gene_3571	114.667	54.6667	12.19	5.38667	-1.17823	0.00641366	0.0154218	yes	IRE1A	kinase-like protein, partial [Fragilariopsis cylindrus CCMP1102]	Genetic Information Processing	Folding, sorting and degradation	ko04141//Protein processing in endoplasmic reticulum	K08852	-	GO:0016740//transferase activity;GO:0003824//catalytic activity;GO:0016772//transferase activity, transferring phosphorus-containing groups	GO:0071704//organic substance metabolic process;GO:0044237//cellular metabolic process;GO:0044238//primary metabolic process;GO:0008152//metabolic process;GO:0044260//cellular macromolecule metabolic process;GO:0043170//macromolecule metabolic process;GO:0009987//cellular process
gene_3578	101.107	49.9633	6.03333	2.84333	-1.08537	0.0044683	0.0111839	yes	-	predicted protein [Thalassiosira pseudonana CCMP1335]	-	-	-	-	-	-	-
gene_3579	137.333	497.333	19.0433	62.4833	1.71419	3.35078e-12	4.0548e-11	yes	-	predicted protein [Thalassiosira pseudonana CCMP1335]	-	-	-	-	-	-	-
gene_358	3653	1681.33	321.283	132.69	-1.27579	2.94099e-07	1.77107e-06	yes	SPAPJ696.02	PREDICTED: LAS seventeen-binding protein 3-like, partial [Nicotiana tabacum]	-	-	-	-	-	-	-
gene_3581	166.667	516.667	9.14667	26.7867	1.5502	5.777e-06	2.79046e-05	yes	-	protein SUPPRESSOR OF PHYA-105 1-like [Aegilops tauschii subsp. tauschii] [Aegilops tauschii]	-	-	-	-	-	-	-
gene_3583	75.6667	10.6667	13.0433	1.64667	-2.98569	1.20424e-13	1.73049e-12	yes	shkE	kinase-like protein [Fragilariopsis cylindrus CCMP1102]	-	-	-	-	-	-	-
gene_3584	146.333	33.3333	9.31667	1.86333	-2.32193	4.99368e-08	3.34736e-07	yes	-	predicted protein [Thalassiosira pseudonana CCMP1335]	-	-	-	-	-	-	-
gene_3587	6.66667	1.33333	1.65333	0.31	-2.41504	0.0117919	0.0264147	yes	-	beta and beta-prime subunits of DNA dependent RNA-polymerase [Fragilariopsis cylindrus CCMP1102]	-	-	-	-	-	-	-
gene_3588	2136.67	447	52.7467	10.2533	-2.36299	2.19178e-14	3.42347e-13	yes	rpa2	DNA directed RNA polymerase i, second largest subunit [Thalassiosira pseudonana CCMP1335]	Metabolism;Genetic Information Processing	Global and Overview;Nucleotide metabolism;Transcription	ko01100//Metabolic pathways;ko00230//Purine metabolism;ko00240//Pyrimidine metabolism;ko03020//RNA polymerase	K03002	GO:0043229//intracellular organelle;GO:0005623//cell;GO:0044464//cell part;GO:0043227//membrane-bounded organelle;GO:0044424//intracellular part;GO:0043226//organelle;GO:0043231//intracellular membrane-bounded organelle;GO:0005622//intracellular	GO:0097367//carbohydrate derivative binding;GO:0016779//nucleotidyltransferase activity;GO:1901363//heterocyclic compound binding;GO:0003824//catalytic activity;GO:0001882//nucleoside binding;GO:0016740//transferase activity;GO:0097159//organic cyclic compound binding;GO:0005488//binding;GO:0036094//small molecule binding;GO:0034062//RNA polymerase activity;GO:0016772//transferase activity, trans…	GO:0044260//cellular macromolecule metabolic process;GO:0009058//biosynthetic process;GO:0009059//macromolecule biosynthetic process;GO:0071704//organic substance metabolic process;GO:0009987//cellular process;GO:0034645//cellular macromolecule biosynthetic process;GO:0043170//macromolecule metabolic process;GO:1901576//organic substance biosynthetic process;GO:0044237//cellular metabolic process…
gene_3591	4.66667	20	0.833333	3.57667	2.10165	0.00373603	0.00957195	yes	-	histone H3 isoform 1c [Phaeodactylum tricornutum CCAP 1055/1]	-	-	-	-	GO:1990904//ribonucleoprotein complex;GO:0005622//intracellular;GO:0005623//cell;GO:0032991//macromolecular complex;GO:0043226//organelle;GO:0043228//non-membrane-bounded organelle;GO:0043232//intracellular non-membrane-bounded organelle;GO:0030529//intracellular ribonucleoprotein complex;GO:0044464//cell part;GO:0043229//intracellular organelle;GO:0044424//intracellular part;GO:0043227//membrane…	GO:0097159//organic cyclic compound binding;GO:0005515//protein binding;GO:0046983//protein dimerization activity;GO:1901363//heterocyclic compound binding;GO:0003676//nucleic acid binding;GO:0005488//binding	GO:0010467//gene expression;GO:0008152//metabolic process;GO:0043170//macromolecule metabolic process;GO:0071704//organic substance metabolic process
gene_3592	7.45	62.3567	1.97667	14.69	2.89369	1.63543e-10	1.58523e-09	yes	-	histone H4 [Zea mays]	-	-	-	-	GO:0043227//membrane-bounded organelle;GO:0043226//organelle;GO:0016020//membrane;GO:0005911//cell-cell junction;GO:0043231//intracellular membrane-bounded organelle;GO:0044424//intracellular part;GO:0005622//intracellular;GO:0009536//plastid;GO:0030054//cell junction;GO:0044422//organelle part;GO:0043228//non-membrane-bounded organelle;GO:0043232//intracellular non-membrane-bounded organelle;GO:…	GO:1901363//heterocyclic compound binding;GO:0046983//protein dimerization activity;GO:0005515//protein binding;GO:0003676//nucleic acid binding;GO:0005488//binding;GO:0097159//organic cyclic compound binding	GO:0009987//cellular process;GO:0071824//protein-DNA complex subunit organization;GO:0006996//organelle organization;GO:0043933//macromolecular complex subunit organization;GO:0071840//cellular component organization or biogenesis;GO:0034728//nucleosome organization;GO:0051276//chromosome organization;GO:0016043//cellular component organization;GO:0006325//chromatin organization;GO:0071822//prote…
gene_3598	1997	4754.67	128.517	293.817	1.19296	0.000147514	0.000526104	yes	NLRP14	protein nlrc3 [Chrysochromulina sp. CCMP291]	-	-	-	-	-	-	-
gene_3601	255	111.04	8.46	3.54	-1.25691	0.000282831	0.000945181	yes	-	serine/threonine protein kinase with two-component sensor domain [Klebsormidium flaccidum]	-	-	-	-	-	-	-
gene_3604	800.333	415.667	17.1633	8.27667	-1.05221	2.18337e-05	9.35869e-05	yes	-	predicted protein [Thalassiosira pseudonana CCMP1335]	-	-	-	-	-	-	-
gene_3606	289.333	1264.67	30.91	122.533	1.98703	1.34909e-15	2.412e-14	yes	UBC2	ubiquitin-conjugating enzyme 1 [Thalassiosira pseudonana CCMP1335]	Genetic Information Processing	Folding, sorting and degradation	ko04120//Ubiquitin mediated proteolysis	K10573	-	GO:0003824//catalytic activity	-
gene_3607	4628.67	12178.3	125.13	313.06	1.32301	3.68847e-06	1.85245e-05	yes	-	Serine/threonine-protein phosphatase 5 [Symbiodinium microadriaticum]	-	-	-	-	-	-	-
gene_3614	1050.33	5289.33	79.1033	366.557	2.21223	5.83085e-09	4.57552e-08	yes	upp	PRTase-like protein [Fragilariopsis cylindrus CCMP1102]	Metabolism	Nucleotide metabolism;Global and Overview	ko01100//Metabolic pathways;ko00240//Pyrimidine metabolism	K00761	-	-	-
gene_3616	127.667	503.333	5.71667	21.21	1.8915	1.45193e-11	1.60958e-10	yes	-	predicted protein [Thalassiosira pseudonana CCMP1335]	-	-	-	-	-	-	-
gene_3624	731	5361.33	49.5833	335.757	2.75949	9.93905e-27	4.5341e-25	yes	-	predicted protein [Thalassiosira pseudonana CCMP1335]	-	-	-	-	-	-	-
gene_3625	1202.67	3570	65.9067	179.25	1.44348	8.72789e-10	7.68857e-09	yes	-	predicted protein [Thalassiosira pseudonana CCMP1335]	-	-	-	-	-	-	-
gene_3626	258.667	691.333	36.1867	88.88	1.2964	4.21636e-07	2.46925e-06	yes	-	predicted protein [Thalassiosira pseudonana CCMP1335]	-	-	-	-	-	-	-
gene_363	12.6667	5.33333	1.96333	0.743333	-1.40122	0.0108918	0.0246577	yes	-	Os04g0639300, partial [Oryza sativa Japonica Group]	-	-	-	-	-	-	-
gene_3630	1345.33	561	35.1067	13.6567	-1.36214	4.50769e-08	3.05006e-07	yes	-	predicted protein [Thalassiosira pseudonana CCMP1335]	-	-	-	-	-	-	-
gene_3637	438.333	240	114.533	55.5967	-1.0427	8.08651e-05	0.000305196	yes	GPX4	glutathione peroxidase [Phaeodactylum tricornutum CCAP 1055/1]	Metabolism	Metabolism of other amino acids;Lipid metabolism	ko00480//Glutathione metabolism;ko00590//Arachidonic acid metabolism	K00432	-	-	-
gene_3638	3291.67	88.6667	205.15	5.32667	-5.2673	5.58171e-42	4.93595e-40	yes	-	DNA-binding transcription factor [Phaeodactylum tricornutum CCAP 1055/1]	-	-	-	-	-	-	-
gene_364	569.333	3871.67	36.4333	227.293	2.64122	1.7506e-18	4.20144e-17	yes	SSL10	strictosidine synthase [Chlamydomonas reinhardtii]	-	-	-	-	-	-	-
gene_3642	968	373.333	92.97	32.48	-1.51721	1.36606e-10	1.34005e-09	yes	ATXR5	PREDICTED: histone-lysine N-methyltransferase ATXR6 [Nicotiana attenuata]	-	-	-	-	-	-	GO:0044260//cellular macromolecule metabolic process;GO:0009987//cellular process;GO:0008152//metabolic process;GO:0044238//primary metabolic process;GO:0044237//cellular metabolic process;GO:0044699//single-organism process;GO:0043170//macromolecule metabolic process;GO:0071704//organic substance metabolic process;GO:0044763//single-organism cellular process
gene_3646	8874.33	36695.7	413.607	1581.86	1.93529	2.30549e-15	3.9736e-14	yes	capI	nad-dependent epimerase/dehydratase [Phaeodactylum tricornutum CCAP 1055/1]	Metabolism	Carbohydrate metabolism;Global and Overview	ko01100//Metabolic pathways;ko00520//Amino sugar and nucleotide sugar metabolism;ko00500//Starch and sucrose metabolism	K08679	-	GO:0016854//racemase and epimerase activity;GO:0003824//catalytic activity;GO:0016853//isomerase activity;GO:0005488//binding;GO:0048037//cofactor binding	GO:0008152//metabolic process;GO:0044238//primary metabolic process
gene_3649	337.667	31.6667	26.44	2.36	-3.48586	2.63004e-18	6.19568e-17	yes	-	protein kinase [Nannochloropsis gaditana CCMP526]	-	-	-	-	-	-	-
gene_365	1043	2379	50.7367	106.68	1.07219	0.00154777	0.00436403	yes	tetA	MFS general substrate transporter [Fragilariopsis cylindrus CCMP1102]	-	-	-	-	-	-	-
gene_3653	194	71	6.23333	2.17667	-1.51788	1.05802e-05	4.84391e-05	yes	-	tenascin C (ISS) [Ostreococcus tauri]	-	-	-	-	-	-	-
gene_3654	216.333	67	3.3	0.92	-1.84276	2.55549e-09	2.11504e-08	yes	-	predicted protein [Thalassiosira pseudonana CCMP1335]	-	-	-	-	-	-	-
gene_3657	312	923.333	20.3233	56.2533	1.4688	3.49174e-09	2.82683e-08	yes	-	predicted protein [Thalassiosira pseudonana CCMP1335]	-	-	-	-	-	-	-
gene_3658	650.667	314.333	36.4733	16.2567	-1.16581	2.73092e-06	1.40092e-05	yes	-	protein scp/tpx-1/ag5/pr-1/sc7 domain-containing protein [Thalassiosira pseudonana CCMP1335]	Organismal Systems;Environmental Information Processing	Signal transduction;Environmental adaptation	ko04626//Plant-pathogen interaction;ko04075//Plant hormone signal transduction	K13449	-	-	-
gene_3659	449	2530.67	58.83	290.35	2.30317	1.41149e-17	3.09076e-16	yes	-	predicted protein [Thalassiosira pseudonana CCMP1335]	-	-	-	-	-	-	-
[truncated: 2,213 more rows]

## Sheet: CK-vs-OA
id	CK_count	OA_count	CK_fpkm	OA_fpkm	log2(FC)	Pvalue	FDR	significant	Symbol	Description	KEGG_A_class	KEGG_B_class	Pathway	K_ID	GO Component	GO Function	GO Process
[truncated: 1,152 more rows]

[truncated: 3 more sheets: Cu-vs-OA, OA-vs-OA-Cu, Cu-vs-OA-Cu]
